# Supplementary material for: Distinct signatures of gut microbiota and metabolites in primary biliary cholangitis with poor biochemical response after ursodeoxycholic acid treatment
Source: Cell Biosci. 2024 Jun 15;14:80. doi: 10.1186/s13578-024-01253-1 (PMC11180406; doi:10.1186/s13578-024-01253-1)
Supplement: Supplementary file 13 — Supplementary Material 13. Supplementary table. [file 13578_2024_1253_MOESM13_ESM.xlsx]

## Sheet: supplementary table legend
Supplementary table
supplementary table 1	The baseline characteristic of the two groups
supplementary table 2	The differential anundance between the two groups at the genus level
supplementary table 3	The differential anundance between the two groups at the species level
supplementary table 4	The differential bacterial function anundance between the two groups base on KO database
supplementary table 5	The spearman analysis on the association between the microbiota and microbiota function base on KO database
supplementary table 6	The differential bacterial function anundance between the two groups base on swissprot database
supplementary table 7	The spearman analysis on the association between the microbiota and microbiota function base on swissprot database
supplementary table 8	The differential microbiota derived BSH between the two groups base on uniprot database
supplementary table 9	The differential expressed metabolites
supplementary table 10	The spearman analysis on the associations between differentially abundant bacteria and metabolites.
supplementary table 11	The spearman analysis on the associations between differentially abundant bacteria and BAs.
supplementary table 12	The spearman analysis on the association between the microbiota and clinical parameters
supplementary table 13	The spearman analysis association between the metabolites and clinical parameters
supplementary method	The details of sample descriptions steps

## Sheet: supplementary table 1
	Total population	The response group	The poor response group	P value
n (male)	25(5)	14(3)	11(2)	0.847
Age (year)	53.42±10.17	56.17±9.72	49.91±10.06	0.132
ALT (IU/L)	46.32±32.16	29.36±16.57	67.91±34.79	0.005
AST (IU/L)	59.76±41.77	39.29±24.64	85.82±45.42	0.008
TBIL (µmol/L)	25.74±22.93	13.06±3.99	41.87±27.01	0.005
GGT (IU/L)	218.2±319.77	115.64±157.71	348.73±423.81	0.108
ALP (IU/L)	208.76±144.74	140.79±71.62	295.27±170.04	0.015
ALB (g/L)	41.69±6.83	44.01±3.75	38.74±8.74	0.084
TBA (umol/L)	29.99±37.39	12.84±12.32	51.83±47.13	0.022

## Sheet: supplementary table 2
	pvalue	p.adjust	median_the response	median_the poor response	mean_the response	mean_the poor response	rank.mean_the response	rank.mean_the poor response	rank.median_the response	rank.median_the poor response	occ_the response	occ_the poor response	left	right
Alistipes	0.0090223	0.0774617	0.00848871	0.000426409	0.0097191	0.00158325	16.3571	8.72727	18.5	8	1	1	0.000980138	0.0137059
Anaerotignum	0.0152075	0.100644	0.000485606	7.59852e-05	0.000949508	0.00257729	16.1429	9	17.5	8	1	1	7.1969e-05	0.000823234
Bacillus_A	0.0152075	0.100644	6.85188e-05	4.23519e-06	0.00409088	6.25888e-05	16.1429	9	17.5	8	1	1	2.16204e-06	0.000841462
Bariatricus	0.000870911	0.0377263	0.00133539	4.91798e-05	0.00640245	0.00038722	17.1429	7.72727	17	6	1	1	0.000418174	0.0100834
Butyricimonas	0.00419392	0.0596539	0.000569101	3.80998e-05	0.00249861	6.62053e-05	16.6429	8.36364	18.5	8	1	1	0.000111765	0.00160447
CAG-110	0.0128389	0.0934004	0.000266776	4.41529e-05	0.00151103	0.000159081	16.2143	8.90909	17	7	1	1	1.91059e-05	0.000797836
CAG-317	0.0442285	0.1771	7.75991e-05	1.90584e-05	0.00297314	0.000426822	15.6429	9.63636	14.5	7	1	1	5.66451e-07	0.00125426
CAG-411	0.0442285	0.1771	1.74154e-05	5.16084e-06	2.92667e-05	1.3873e-05	15.6429	9.63636	15.5	7	1	1	5.75858e-08	1.73592e-05
Clostridium	0.017936	0.101744	0.000498103	0.00279603	0.00123345	0.0192895	9.92857	16.9091	9	19	1	1	-0.0224482	-0.000288778
Clostridium_AP	0.000676628	0.0370443	0.000335824	1.72715e-05	0.00273141	8.95387e-05	17.2143	7.63636	17.5	7	1	1	3.40719e-05	0.00110364
Coprococcus	0.00511913	0.0617535	0.000962895	0.000109462	0.00174499	0.00023345	16.5714	8.45455	18	8	1	1	0.000148691	0.00194433
Dorea	0.0246256	0.124831	0.00224898	4.24783e-05	0.00573561	0.00238936	15.9286	9.27273	17	8	1	1	1.67973e-05	0.00402677
Dysosmobacter	0.00141203	0.0462412	0.00163641	2.74315e-05	0.00273686	0.000397381	17	7.90909	17.5	6	1	1	7.78905e-05	0.00300759
ER4	0.000224795	0.0267787	0.000588585	2.08147e-05	0.00219517	5.42427e-05	17.5	7.27273	18.5	6	1	1	5.3462e-05	0.00332778
Eubacterium_G	0.0152075	0.100644	0.00133502	6.19866e-05	0.0016827	0.000954744	16.1429	9	16.5	7	1	1	5.12609e-05	0.00187148
Eubacterium_R	0.0152075	0.100644	0.000463917	4.37796e-05	0.00141239	0.000170642	16.1429	9	16.5	9	1	1	1.72099e-05	0.00149258
Gemmiger	0.000520483	0.0370443	0.0157421	6.41229e-05	0.026434	0.00336301	17.2857	7.54545	18	6	1	1	0.00575159	0.0372157
KLE1615	0.0210589	0.113385	0.000702739	4.28092e-05	0.00131617	0.000526751	16	9.18182	16.5	8	1	1	1.74851e-05	0.000913607
Lachnoclostridium_B	0.0246256	0.124831	0.000406018	6.95081e-05	0.00125941	0.000650953	15.9286	9.27273	16.5	7	1	1	1.97583e-05	0.000659228
Lactiplantibacillus	0.00222462	0.0462412	0.00204553	0.00077806	0.00257582	0.001301	16.8571	8.09091	17.5	6	1	1	0.000419899	0.00182929
Lawsonibacter	0.000300175	0.0286067	0.00120123	0.000123259	0.00210641	0.000300798	17.4286	7.36364	17.5	6	1	1	0.000352576	0.00176356
Parabacteroides	0.0442285	0.1771	0.00556772	0.000781296	0.0108843	0.00367097	15.6429	9.63636	15.5	7	1	1	3.71567e-05	0.00872757
Prevotella	0.0152075	0.100644	0.0230946	0.000664753	0.118835	0.00345151	16.1429	9	18	9	1	1	0.000291897	0.143168
Prevotellamassilia	0.0384246	0.163476	7.34207e-05	1.87078e-05	0.00274679	4.46549e-05	15.7143	9.54545	16	8	1	1	6.07182e-07	0.000137664
Pseudomonas	0.0442285	0.1771	0.00235191	0.00123069	0.00283273	0.00252791	15.6429	9.63636	16.5	7	1	1	2.18863e-05	0.00238085
Pseudomonas_E	0.0332597	0.149512	0.00690959	0.00354743	0.00815353	0.00608112	15.7857	9.45455	17.5	8	1	1	0.000156028	0.0064584
Ruminococcus_B	0.00276574	0.0462412	0.000753486	0.00962975	0.00258705	0.0211489	9.21429	17.8182	8.5	19	1	1	-0.0284224	-0.00211499
Ruminococcus_C	0.00276574	0.0462412	0.0017209	1.39435e-05	0.00333909	9.42787e-05	16.7857	8.18182	18.5	9	1	1	4.35143e-05	0.00314844
Ruminococcus_D	0.0152075	0.100644	0.000227032	6.14497e-06	0.00414297	0.00025038	16.1429	9	17.5	7	1	1	3.53582e-06	0.00211384
Ruminococcus_E	0.00750707	0.0721505	0.0016841	1.0193e-05	0.0053484	0.000956515	16.4286	8.63636	17	7	1	1	1.64553e-05	0.00440013

## Sheet: supplementary table 3
	pvalue	p.adjust	median_the response	median_the poor response	mean_the response	mean_the poor response	rank.mean_the response	rank.mean_the poor response	rank.median_the response	rank.median_the poor response	occ_the response	occ_the poor response	left	right
Prevotella_stercorea	0.0332597	0.164801	7.71403e-05	1.61008e-05	0.0361362	5.66186e-05	15.7857	9.45455	16.5	8	1	1	2.97493e-06	0.000227665
Prevotella_sp900557255	0.0090223	0.0961267	5.58292e-05	8.62883e-06	0.0231778	0.00107255	16.3571	8.72727	16	7	1	0.909091	6.7147e-06	0.0476972
Ruminococcus_B_gnavus	0.003415	0.0678885	0.000738467	0.00939174	0.00241846	0.0207338	9.28571	17.7273	8.5	19	1	1	-0.0265151	-0.00191879
Gemmiger_qucibialis	0.000224795	0.0412124	0.0109013	1.5053e-05	0.0175769	0.00129575	17.5	7.27273	18	6	1	1	0.0024944	0.0177263
Blautia_A_obeum_B	0.00419392	0.0736791	0.00136463	0.00010228	0.00338312	0.00078048	16.6429	8.36364	17.5	6	1	1	0.000106268	0.00186196
CAG-41_sp900066215	0.00511913	0.0785931	0.00650982	6.94515e-05	0.0108909	0.00315399	16.5714	8.45455	16.5	7	1	1	0.000613753	0.0143483
Faecalibacterium_prausnitzii	0.003415	0.0678885	0.00804432	0.000746438	0.00845322	0.00244754	16.7143	8.27273	17.5	6	1	1	0.00159304	0.00915565
Prevotella_oralis	0.0152075	0.117161	5.79945e-05	8.07376e-06	0.0101382	4.44787e-05	16.1429	9	17.5	8	1	1	3.6862e-06	0.000406598
Pseudomonas_E_massiliensis	0.0384246	0.171818	0.00512848	0.00267706	0.00568135	0.00419272	15.7143	9.54545	17.5	8	1	1	0.000113227	0.00467589
Agathobacter_faecis	0.0384246	0.171818	0.00166894	4.23552e-05	0.00284079	0.00630949	15.7143	9.54545	16.5	7	1	1	2.83455e-06	0.00275382
Dorea_formicigenerans	0.0246256	0.143831	0.00224901	4.24785e-05	0.00573567	0.00238938	15.9286	9.27273	17	8	1	1	1.67974e-05	0.00402691
Gemmiger_formicilis	0.003415	0.0678885	0.00283847	4.51248e-05	0.00552769	0.00164898	16.7143	8.27273	16.5	6	1	1	0.000671753	0.00374927
Bariatricus_comes	0.000870911	0.0513216	0.00133151	3.81639e-05	0.00636464	0.000367552	17.1429	7.72727	17	6	1	1	0.000281995	0.0100702
Prevotella_disiens	0.0332597	0.164801	0.000129218	3.4241e-05	0.00497615	5.51818e-05	15.7857	9.45455	17	10	1	1	3.37172e-06	0.000247246
Alistipes_putredinis	0.0332597	0.164801	0.00103739	1.25244e-05	0.00424312	0.000667916	15.7857	9.45455	16	10	1	1	5.38849e-07	0.00697762
Pseudomonas_aeruginosa	0.0442285	0.181535	0.00232076	0.00121758	0.00277265	0.00247444	15.6429	9.63636	16.5	7	1	1	1.57738e-05	0.002351
Roseburia_hominis	0.0442285	0.181535	0.000765472	1.25605e-05	0.00400499	0.000469671	15.6429	9.63636	16	8	1	1	1.57142e-06	0.00431246
Ruminococcus_D_bicirculans	0.0286741	0.155377	0.000221951	4.77104e-06	0.00405889	0.000246643	15.8571	9.36364	17.5	8	1	1	2.94427e-06	0.00206645
Bacillus_A_luti	0.00621663	0.0820595	6.84006e-05	2.79712e-06	0.00409052	6.0621e-05	16.5	8.54545	17.5	7	1	1	3.02416e-06	0.000842218
Blautia_A_obeum_B	0.00419392	0.0736791	0.00136463	0.00010228	0.00338312	0.00078048	16.6429	8.36364	17.5	6	1	1	0.000106268	0.00186196
Faecalibacterium_prausnitzii_D	0.0442285	0.181535	0.00143371	6.69468e-05	0.00319121	0.000890291	15.6429	9.63636	15.5	6	1	1	8.21933e-05	0.00219868
Lactiplantibacillus_plantarum	0.00177906	0.0607134	0.00204426	0.000778067	0.00257537	0.00129679	16.9286	8	17.5	6	1	1	0.000419809	0.00182685
Prevotella_sp000434975	0.00402341	0.0736791	7.0809e-06	1.09461e-06	0.00347221	1.19175e-06	16.7857	8.18182	18.5	8	1	0.727273	-4.63436e-06	8.96326e-05
Alistipes_onderdonkii	0.00858228	0.0951961	0.000419877	7.98567e-07	0.00336891	2.29772e-05	16.4643	8.59091	18	8	0.928571	0.909091	5.64804e-06	0.00583776
Blautia_A_sp900120195	0.010787	0.101402	0.00154292	0.000266059	0.00273476	0.00082449	16.2857	8.81818	17	9	1	1	0.00012797	0.00225167
CAG-317_sp000433215	0.0128389	0.109197	3.67938e-05	1.00289e-05	0.00290241	0.00037335	16.2143	8.90909	16.5	8	1	1	5.85901e-06	0.00118131
Ruminococcus_C_callidus	0.00141203	0.0580944	0.00102797	7.00313e-06	0.00286837	7.36629e-05	17	7.90909	18	7	1	1	2.26411e-05	0.00275678
Clostridium_AP_scindens	0.000676628	0.0500706	0.000335828	1.72718e-05	0.00273143	8.95391e-05	17.2143	7.63636	17.5	7	1	1	3.40723e-05	0.00110365
Dysosmobacter_welbionis	0.003415	0.0678885	0.0011948	8.05102e-06	0.00248483	0.00036277	16.7143	8.27273	16.5	7	1	0.909091	4.24309e-05	0.00246054
Prevotellamassilia_timonensis	0.017936	0.12331	1.9146e-05	3.01757e-06	0.00267116	1.33992e-05	16.0714	9.09091	16.5	8	1	0.909091	1.47851e-06	4.11891e-05

## Sheet: supplementary table 4
	pvalue	kw.p.adjust	median_the response	median_the poor response	rank.mean_the response	rank.mean_the poor response	rank.median_the response	rank.median_the poor response	occ_the response	occ_the poor response
K02358	0.0384246	0.336875	1006.14	2503.42	10.2857	16.4545	9.5	18	1	1
K00656	0.0210589	0.329007	88.6325	672.237	10	16.8182	8.5	17	1	1

## Sheet: supplementary table 5
		K02358	K00656
Gemmiger_qucibialis	P	0.029	0.045
Bariatricus_comes		0.152	0.074
Faecalibacterium_prausnitzii_D		0.198	0.133
Blautia_A_obeum		0.228	0.212
CAG_41_sp900066215		0.012	0.012
Prevotella_sp900557255		0.481	0.398
Ruminococcus_B_gnavus		0.555	0.357
Gemmiger		0.071	0.122
Prevotella		0.048	0.018
Ruminococcus_B		0.476	0.291
Clostridium		0.272	0.242

## Sheet: supplementary table 6
	pvalue	kw.p.adjust	median_the response	median_the poor response	rank.mean_the response	rank.mean_the poor response	rank.median_the response	rank.median_the poor response	occ_the response	occ_the poor response
P20951	0.00398117	0.241605	0.0096965	0.98612	9.21429	17.8182	7.5	17	1	1
P69514	0.0400407	0.247656	0.369648	0.065364	15.7143	9.54545	16.5	9	1	1
P69474	0.0212384	0.247656	1.57326	0.166117	16.0357	9.13636	17.5	8	1	1
P25034	0.0229863	0.185345	0.890332	0.105782	16	9.18182	17	7	1	1

## Sheet: supplementary table 7
		Gemmiger_qucibialis	Bariatricus_comes	Faecalibacterium_prausnitzii_D	Blautia_A_obeum	CAG_41_sp900066215	Prevotella_sp900557255	Ruminococcus_B_gnavus	Gemmiger	Prevotella	Ruminococcus_B	Clostridium
RNA replicationprotein	P	0.035	0.045	0.631	0.505	0.036	0.2	0.349	0.074	0.257	0.328	0.179
Replicase large subunit		0.106	0.032	0.19	0.739	0.628	0.286	0.059	0.208	0.17	0.05	0.127
Capsid protein		0.06	0.014	0.171	0.575	0.371	0.199	0.034	0.161	0.115	0.028	0.085
Movement protein		0.074	0.013	0.129	0.639	0.294	0.197	0.017	0.189	0.181	0.014	0.083

## Sheet: supplementary table 8
	genus	species	pvalue	kw.p.adjust	median_the response	median_the poor response	rank.mean_the response	rank.mean_the poor response	rank.median_the response	rank.median_the poor response	occ_the response	occ_the poor response
K01442			0.767498	0.90523	66.8877	43.8843	13.4286	12.4545	13.5	10	1	1
Q1WR93	Lactobacillus	L_salivarius	0.11637	0.232741	0	0	12	14.2727	12	12	1	1
C7AQX8		L_salivarius	0.11637	0.232741	0	0	12	14.2727	12	12	1	1
C7AQY2		L_salivarius	0.0445339	0.148038	0	0	11	15.5455	10	10	1	1
J7H3P9		L_salivarius	0.0528708	0.148038	0	0	11.0714	15.4545	10	10	1	1
A0A0R2G1E1		L_salivarius	0.221987	0.345314	0	0	13.7857	12	12	12	1	1
M1R991		L_plantarum	0.0344375	0.148038	0	0	14.9643	10.5	10.5	10.5	1	1
M1R367		L_plantarum	0.221987	0.345314	0	0	13.7857	12	12	12	1	1
B9V405		L_gasser	0.294837	0.375247	0	0	12.5	13.6364	12.5	12.5	1	1
P97038		L_johnsonii	0.294837	0.375247	0	0	12.5	13.6364	12.5	12.5	1	1
Q9KK62	Bifidobacterium	B_longum	0.0090223	0.126312	577169	821358	9.64286	17.2727	8	17	1	1
Q6R974		B_bifidum	0.721754	0.721754	105387	26590.1	13.5	12.3636	14.5	11	1	1
Q53CP8		B_animalis	0.466136	0.543826	0	0	13.6429	12.1818	11	11	1	1
A7A5K1		B_adolescentis L2-32	0.540429	0.582001	21420.9	6998.69	13.8214	11.9545	15	12	1	1
A0A174NYZ7	Blautia	B_obeum	0.0483746	0.148038	8234.03	0	15.5	9.81818	17	6	1	1

## Sheet: supplementary table 9
Metabolite ID	Fold Change	pvalue	qvalue	VIP	Sample	RT	Molecular Weight	Formula	Name	Delta Mass Da	Delta Mass ppm	Match	Level	Database	KEGG ID	HMDB ID	Super Class	Sub Class	Class	Final Class	Super Pathway	Sub Pathway	Pathway	State
B100112	0.0535873	0.00177043	0.0187451	2.04996	the response:the none response	0.662	114.066	C4 H7 N3 O	Creatinine	-9.95527e-05	-0.880538	99.2722	level1	BMDB	C00791	HMDB0000562	Organic acids and derivatives	Amino acids, peptides, and analogues	Carboxylic acids and derivatives	Amino acids, peptides, and analogues	Amino acid metabolism	Arginine and proline metabolism	map00330 Arginine and proline metabolism; map01100 Metabolic pathways	Down
B100148	0.64739	0.0339615	0.113126	1.20734	the response:the none response	0.699	131.118	C6 H14 N2 O	N-Acetylputrescine	-0.000166043	-1.27617	94.6218	level1	BMDB	C02714	HMDB0002064	Organic acids and derivatives	Carboximidic acids	Carboximidic acids and derivatives	Organic acids	Amino acid metabolism	Arginine and proline metabolism	map00330 Arginine and proline metabolism; map01100 Metabolic pathways	Down
B100341	0.109346	0.0495572	0.142677	1.30279	the response:the none response	0.58	131.129	C5 H14 N4	Agmatine	0.000166262	1.27774	47.1752	level3	BMDB	C00179	HMDB0001432	Organic nitrogen compounds	Guanidines	Organonitrogen compounds	Guanidines	Amino acid metabolism	Arginine and proline metabolism	map00330 Arginine and proline metabolism; map00999 Biosynthesis of various plant secondary metabolites; map01100 Metabolic pathways; map01110 Biosynthesis of secondary metabolites	Down
B100351	0.291894	0.0270265	0.0978634	1.26213	the response:the none response	0.883	146.027	C5 H11 N3 O2	4-Guanidinobutanoic acid	-0.0653493	-450.421	60.4381	level1	BMDB	C01035	HMDB0003464	Organic acids and derivatives	Amino acids, peptides, and analogues	Carboxylic acids and derivatives	Amino acids, peptides, and analogues	Amino acid metabolism	Arginine and proline metabolism	map00330 Arginine and proline metabolism; map01100 Metabolic pathways	Down
B100024	1.77298	0.018957	0.078312	1.08484	the response:the none response	0.665	159.077	C6 H13 N3 O3	Citrulline	0.000265286	1.51509	92.4796	level1	BMDB	C00327	HMDB0000904	Organic acids and derivatives	Amino acids, peptides, and analogues	Carboxylic acids and derivatives	Amino acids, peptides, and analogues	Amino acid metabolism	Arginine biosynthesis	map00220 Arginine biosynthesis; map01100 Metabolic pathways; map01110 Biosynthesis of secondary metabolites; map01230 Biosynthesis of amino acids	Up
B100290	2.04335	0.00742806	0.0440351	1.26771	the response:the none response	0.707	131.083	C5 H12 N2 O2	Ornithine	-3.45028e-05	-0.261207	81.19	level1	BMDB	C00077	HMDB0000214	Organic acids and derivatives	Amino acids, peptides, and analogues	Carboxylic acids and derivatives	Amino acids, peptides, and analogues	Amino acid metabolism	Arginine biosynthesis	map00220 Arginine biosynthesis; map00330 Arginine and proline metabolism; map00470 D-Amino acid metabolism; map00480 Glutathione metabolism; map00997 Biosynthesis of various other secondary metabolites; map00998 Biosynthesis of various antibiotics; map01060 Biosynthesis of plant secondary metabolites; map01064 Biosynthesis of alkaloids derived from ornithine, lysine and nicotinic acid; map01100 M…	Up
B100320	0.0349988	0.00283323	0.0246074	2.04454	the response:the none response	2.434	290.135	C11 H19 N3 O6	Ophthalmic acid	-1.60773e-05	-0.0556064	8.83849	level3	BMDB	C21016	HMDB0005765	Organic acids and derivatives	Amino acids, peptides, and analogues	Carboxylic acids and derivatives	Amino acids, peptides, and analogues	Amino acid metabolism	Cysteine and methionine metabolism	map00270 Cysteine and methionine metabolism; map01100 Metabolic pathways	Down
B300254	2.7003	0.00236192	0.0222531	1.1477	the response:the none response	0.672	166.053	C5 H11 N O3 S	L-Methionine sulfoxide	-0.000200085	-1.2123	91.823	level1	BMDB	C02989	HMDB0002005	Organic acids and derivatives	Amino acids, peptides, and analogues	Carboxylic acids and derivatives	Amino acids, peptides, and analogues	Amino acid metabolism	Cysteine and methionine metabolism	map00270 Cysteine and methionine metabolism; map01100 Metabolic pathways	Up
B300709	0.482025	0.039835	0.12465	1.1084	the response:the none response	1.391	176.039	C6 H11 N O3 S	N-Formylmethionine	2.43479e-05	0.137523	95.2622	level1	BMDB	C03145	HMDB0001015	Organic acids and derivatives	Amino acids, peptides, and analogues	Carboxylic acids and derivatives	Amino acids, peptides, and analogues	Amino acid metabolism	Cysteine and methionine metabolism	map00270 Cysteine and methionine metabolism	Down
B100023	0.149179	1.04242e-05	0.000906796	2.18728	the response:the none response	5.726	122.027	C3 H7 N O2 S	L-Cysteine	8.07391e-05	0.667156	89.6568	level2	BMDB	C00097	HMDB0000574	Organic acids and derivatives	Amino acids, peptides, and analogues	Carboxylic acids and derivatives	Amino acids	Amino acid metabolism	Glycine, serine and threonine metabolism	map00260 Glycine, serine and threonine metabolism; map00270 Cysteine and methionine metabolism; map00311 Penicillin and cephalosporin biosynthesis; map00332 Carbapenem biosynthesis; map00430 Taurine and hypotaurine metabolism; map00460 Cyanoamino acid metabolism; map00470 D-Amino acid metabolism; map00480 Glutathione metabolism; map00730 Thiamine metabolism; map00770 Pantothenate and CoA biosynth…	Down
B100069	0.0096056	0.000458728	0.00873054	2.56989	the response:the none response	0.681	132.077	C4 H9 N3 O2	Creatine	-0.000159775	-1.21901	95.9425	level1	BMDB	C00300	HMDB0000064	Organic acids and derivatives	Amino acids, peptides, and analogues	Carboxylic acids and derivatives	Amino acids, peptides, and analogues	Amino acid metabolism	Glycine, serine and threonine metabolism	map00260 Glycine, serine and threonine metabolism; map00330 Arginine and proline metabolism; map01100 Metabolic pathways	Down
B300246	0.342352	0.0006284	0.01047	1.34924	the response:the none response	0.635	104.107	C5 H13 N O	Choline	-8.8277e-05	-0.856229	94.8166	level1	BMDB	C00114	HMDB0000097	Organic nitrogen compounds	Quaternary ammonium salts	Organonitrogen compounds	Quaternary ammonium salts	Amino acid metabolism	Glycine, serine and threonine metabolism	map00260 Glycine, serine and threonine metabolism; map00552 Teichoic acid biosynthesis; map00564 Glycerophospholipid metabolism; map01100 Metabolic pathways; map02010 ABC transporters; map04725 Cholinergic synapse; map04976 Bile secretion; map05231 Choline metabolism in cancer	Down
B100054	0.394469	0.0119411	0.0588728	1.13897	the response:the none response	0.733	225.099	C9 H14 N4 O3	Carnosine	-5.51671e-05	-0.243987	70.8543	level1	BMDB	C00386	HMDB0000033	Organic acids and derivatives	Hybrid peptides	Peptidomimetics	Organic acids	Amino acid metabolism	Histidine metabolism	map00340 Histidine metabolism; map00410 beta-Alanine metabolism; map01100 Metabolic pathways	Down
B100185	30.373	0.000297811	0.00669118	1.96006	the response:the none response	1.477	142.098	C6 H11 N3 O	L-Histidinol	8.93594e-05	0.633349	33.3158	level3	BMDB	C00860	HMDB0003431	Organic nitrogen compounds	Amines	Organonitrogen compounds	Amines	Amino acid metabolism	Histidine metabolism	map00340 Histidine metabolism; map01100 Metabolic pathways; map01110 Biosynthesis of secondary metabolites; map01230 Biosynthesis of amino acids	Up
B100228	3.09005	0.000670019	0.010821	1.45765	the response:the none response	1.585	125.036	C5 H6 N2 O2	Imidazoleacetic acid	2.08029e-07	0.00165046	88.1368	level2	BMDB	C02835	HMDB0002024	Organoheterocyclic compounds	Imidazoles	Azoles	Imidazoles	Amino acid metabolism	Histidine metabolism	map00340 Histidine metabolism; map01100 Metabolic pathways	Up
B100249	2.78779	0.00400139	0.0303161	1.61294	the response:the none response	0.703	139.05	C6 H6 N2 O2	Urocanic acid	0.000107343	0.777607	96.1725	level1	BMDB	C00785	HMDB0000301	Organoheterocyclic compounds	Imidazoles	Azoles	Imidazoles	Amino acid metabolism	Histidine metabolism	map00340 Histidine metabolism; map01100 Metabolic pathways	Up
B100296	0.481038	0.0243335	0.0915227	1.02336	the response:the none response	0.616	156.077	C6 H9 N3 O2	L-Histidine	-6.93489e-05	-0.447212	95.0461	level1	BMDB	C00135	HMDB0000177	Organic acids and derivatives	Amino acids, peptides, and analogues	Carboxylic acids and derivatives	Amino acids	Amino acid metabolism	Histidine metabolism	map00340 Histidine metabolism; map00404 Staurosporine biosynthesis; map00410 beta-Alanine metabolism; map00470 D-Amino acid metabolism; map00970 Aminoacyl-tRNA biosynthesis; map01060 Biosynthesis of plant secondary metabolites; map01065 Biosynthesis of alkaloids derived from histidine and purine; map01100 Metabolic pathways; map01110 Biosynthesis of secondary metabolites; map01230 Biosynthesis of…	Down
B300032	0.0290763	0.00341627	0.0274541	1.98455	the response:the none response	0.668	191.066	C6 H10 N2 O5	N-Carbamoylglutamic Acid	-0.000212676	-1.119	90.8957	level1	BMDB	C05829	HMDB0062795	Organic acids and derivatives	Amino acids, peptides, and analogues	Carboxylic acids and derivatives	Amino acids, peptides, and analogues	Amino acid metabolism	Histidine metabolism	map00340 Histidine metabolism	Down
B300669	7.4562	0.000480977	0.00896402	1.48884	the response:the none response	0.689	276.118	C10 H14 N2 O6	Imidazoleacetic acid riboside	-0.000493696	-1.91292	6.08688	level3	BMDB	C05131	HMDB0002331	Nucleosides, nucleotides, and analogues	NA	Imidazole ribonucleosides and ribonucleotides	Imidazole and derivatives	Amino acid metabolism	Histidine metabolism	map00340 Histidine metabolism	Up
B300068	0.485448	0.0269341	0.0977096	1.07267	the response:the none response	0.659	275.125	C11 H20 N2 O6	Saccharopine	-0.000241934	-0.876153	68.007	level1	BMDB	C00449	HMDB0000279	Organic acids and derivatives	Amino acids, peptides, and analogues	Carboxylic acids and derivatives	Amino acids, peptides, and analogues	Amino acid metabolism	Lysine biosynthesis	map00300 Lysine biosynthesis; map00310 Lysine degradation; map01100 Metabolic pathways; map01110 Biosynthesis of secondary metabolites; map01230 Biosynthesis of amino acids	Down
B100179	0.181592	0.00160767	0.0177425	1.60264	the response:the none response	0.609	189.16	C9 H20 N2 O2	N6,N6,N6-Trimethyl-L-lysine	-4.15945e-05	-0.221068	97.6223	level1	BMDB	C03793	HMDB0001325	Organic acids and derivatives	Amino acids, peptides, and analogues	Carboxylic acids and derivatives	Amino acids, peptides, and analogues	Amino acid metabolism	Lysine degradation	map00310 Lysine degradation; map01100 Metabolic pathways	Down
B100204	3.07019	0.00102389	0.0137192	1.34691	the response:the none response	0.704	130.086	C6 H11 N O2	Pipecolic acid	5.25062e-05	0.406775	92.7232	level1	BMDB	C00408	HMDB0000070	Organic acids and derivatives	Amino acids, peptides, and analogues	Carboxylic acids and derivatives	Amino acids, peptides, and analogues	Amino acid metabolism	Lysine degradation	map00310 Lysine degradation; map00960 Tropane, piperidine and pyridine alkaloid biosynthesis; map01060 Biosynthesis of plant secondary metabolites; map01064 Biosynthesis of alkaloids derived from ornithine, lysine and nicotinic acid; map01100 Metabolic pathways; map01110 Biosynthesis of secondary metabolites; map01120 Microbial metabolism in diverse environments	Up
B100295	0.10555	0.0235772	0.0897051	1.48974	the response:the none response	0.581	163.108	C6 H14 N2 O3	5-Hydroxylysine	-8.91574e-05	-0.550013	95.3894	level1	BMDB	C16741	HMDB0000450	Organic acids and derivatives	Amino acids, peptides, and analogues	Carboxylic acids and derivatives	Amino acids, peptides, and analogues	Amino acid metabolism	Lysine degradation	map00310 Lysine degradation; map01100 Metabolic pathways	Down
B300016	9.88916	0.00438374	0.0321608	1.66282	the response:the none response	4.233	149.061	C9 H10 O2	Hydrocinnamic acid	-3.7661e-06	-0.0250959	97.9859	level1	BMDB	C05629	HMDB0000764	Phenylpropanoids and polyketides	NA	Phenylpropanoic acids	Phenylpropanoic acids	Amino acid metabolism	Phenylalanine metabolism	map00360 Phenylalanine metabolism; map01100 Metabolic pathways; map01120 Microbial metabolism in diverse environments; map01220 Degradation of aromatic compounds	Up
B300290	0.342304	0.00972216	0.0518846	1.59787	the response:the none response	3.377	263.104	C13 H16 N2 O4	Phenylacetylglutamine	-0.000193139	-0.73128	95.3753	level1	BMDB	C04148	HMDB0006344	Organic acids and derivatives	Amino acids, peptides, and analogues	Carboxylic acids and derivatives	Amino acids, peptides, and analogues	Amino acid metabolism	Phenylalanine metabolism	map00360 Phenylalanine metabolism	Down
B100264	0.422762	0.00411373	0.0308129	1.5696	the response:the none response	3.204	175.123	C11 H14 N2	N-Methyltryptamine	0.00018181	1.04419	59.5638	level3	BMDB	C06213	HMDB0004370	Organoheterocyclic compounds	Tryptamines and derivatives	Indoles and derivatives	Amines and derivatives	Amino acid metabolism	Tryptophan metabolism	map00380 Tryptophan metabolism; map01100 Metabolic pathways	Down
B100270	0.17881	2.27831e-06	0.000358806	1.89828	the response:the none response	4.814	160.076	C10 H9 N O	Indoleacetaldehyde	6.74139e-05	0.423804	90.7172	level2	BMDB	C00637	HMDB0001190	Organoheterocyclic compounds	Indoles	Indoles and derivatives	Indoles	Amino acid metabolism	Tryptophan metabolism	map00380 Tryptophan metabolism; map01100 Metabolic pathways	Down
B200172	2.56295	0.000428898	0.00839357	1.37845	the response:the none response	3.893	249.123	C13 H16 N2 O3	6-Hydroxymelatonin	1.36584e-05	0.0550483	57.9437	level3	BMDB	C05643	HMDB0004081	Organoheterocyclic compounds	Hydroxyindoles	Indoles and derivatives	Indole and derivatives	Amino acid metabolism	Tryptophan metabolism	map00380 Tryptophan metabolism	Up
B100070	2.25079	0.00104069	0.0138661	1.07245	the response:the none response	2.404	196.062	C9 H11 N O4	L-Dopa	-7.6625e-06	-0.0388824	25.949	level3	BMDB	C00355	HMDB0000181	Organic acids and derivatives	Amino acids, peptides, and analogues	Carboxylic acids and derivatives	Amino acids, peptides, and analogues	Amino acid metabolism	Tyrosine metabolism	map00350 Tyrosine metabolism; map00950 Isoquinoline alkaloid biosynthesis; map00965 Betalain biosynthesis; map01060 Biosynthesis of plant secondary metabolites; map01063 Biosynthesis of alkaloids derived from shikimate pathway; map01100 Metabolic pathways; map01110 Biosynthesis of secondary metabolites; map04728 Dopaminergic synapse; map04917 Prolactin signaling pathway; map05012 Parkinson diseas…	Up
B100360	10.0806	0.00271938	0.0240717	1.62029	the response:the none response	6.642	168.102	C9 H13 N O2	3-Methoxytyramine	0.000113918	0.681755	86.979	level2	BMDB	C05587	HMDB0000022	Benzenoids	Methoxyphenols	Phenols	Phenols and derivatives	Amino acid metabolism	Tyrosine metabolism	map00350 Tyrosine metabolism; map00965 Betalain biosynthesis; map01063 Biosynthesis of alkaloids derived from shikimate pathway; map01100 Metabolic pathways; map04728 Dopaminergic synapse	Up
B100395	0.386092	0.00225972	0.0216711	1.13532	the response:the none response	0.742	129.019	C5 H6 O4	Citraconic acid	3.39968e-05	0.26146	99.8692	level1	BMDB	C02226	HMDB0000634	Lipids and lipid-like molecules	Fatty acids and conjugates	Fatty Acyls	Fatty acyls[FA]	Amino acid metabolism	Valine, leucine and isoleucine biosynthesis	map00290 Valine, leucine and isoleucine biosynthesis; map00660 C5-Branched dibasic acid metabolism; map01100 Metabolic pathways; map01210 2-Oxocarboxylic acid metabolism	Down
B300148	32.3846	0.000309811	0.00686334	1.90508	the response:the none response	4.654	134.06	C8 H7 N O	Indolin-2-one	8.94555e-05	0.672331	93.9211	level1	BMDB	C12312	NA	Organoheterocyclic compounds	Indolines	Indoles and derivatives	Indole and derivatives	Biosynthesis of other secondary metabolites	Benzoxazinoid biosynthesis	map00402 Benzoxazinoid biosynthesis; map00999 Biosynthesis of various plant secondary metabolites; map01100 Metabolic pathways; map01110 Biosynthesis of secondary metabolites	Up
B100394	0.402902	0.000963918	0.0132495	1.16954	the response:the none response	2.989	158.081	C7 H11 N O3	N-Acetylproline	0.000225486	1.43554	90.2379	level1	BMDB	C09263	HMDB0094701	Organic acids and derivatives	Amino acids, peptides, and analogues	Carboxylic acids and derivatives	Amino acids, peptides, and analogues	Biosynthesis of other secondary metabolites	Biosynthesis of various secondary metabolites - part 1	map00999 Biosynthesis of various plant secondary metabolites; map01061 Biosynthesis of phenylpropanoids; map01110 Biosynthesis of secondary metabolites	Down
B300736	0.229302	0.00954984	0.0513663	1.34678	the response:the none response	5.029	195.066	C10 H12 O4	Homoveratric acid	9.69667e-06	0.0494543	96.1639	level1	BMDB	C09315	HMDB0000434	Benzenoids	Methoxybenzenes	Benzene and substituted derivatives	Benzene and derivatives	Biosynthesis of other secondary metabolites	Biosynthesis of various secondary metabolites - part 1	map00999 Biosynthesis of various plant secondary metabolites; map01061 Biosynthesis of phenylpropanoids; map01110 Biosynthesis of secondary metabolites	Down
B300065	0.00296725	0.000271508	0.00641479	2.64052	the response:the none response	6.132	273.076	C15 H12 O5	Naringenin	0.000202477	0.744212	97.1305	level1	BMDB	C00509	HMDB0002670	Phenylpropanoids and polyketides	Flavans	Flavonoids	Flavonoids	Biosynthesis of other secondary metabolites	Flavonoid biosynthesis	map00941 Flavonoid biosynthesis; map00943 Isoflavonoid biosynthesis; map00946 Degradation of flavonoids; map01061 Biosynthesis of phenylpropanoids; map01100 Metabolic pathways; map01110 Biosynthesis of secondary metabolites	Down
B300072	0.0102076	0.00433099	0.0319181	2.03339	the response:the none response	7.277	285.077	C16 H14 O5	isosakuranetin	-7.23232e-05	-0.252804	93.6576	level1	BMDB	C05334	HMDB0253690	Phenylpropanoids and polyketides	O-methylated flavonoids	Flavonoids	Flavonoids	Biosynthesis of other secondary metabolites	Flavonoid biosynthesis	map00941 Flavonoid biosynthesis; map01110 Biosynthesis of secondary metabolites	Down
B300170	0.0416327	0.00054013	0.00963273	2.26218	the response:the none response	6.135	287.055	C15 H10 O6	Luteolin	-8.95227e-06	-0.0312964	95.129	level1	BMDB	C01514	HMDB0005800	Phenylpropanoids and polyketides	Flavones	Flavonoids	Flavonoids	Biosynthesis of other secondary metabolites	Flavonoid biosynthesis	map00941 Flavonoid biosynthesis; map00944 Flavone and flavonol biosynthesis; map00946 Degradation of flavonoids; map01100 Metabolic pathways; map01110 Biosynthesis of secondary metabolites	Down
B300576	0.0891171	0.00117711	0.0148558	2.16037	the response:the none response	5.932	253.051	C15 H10 O4	Daidzein	-0.00011838	-0.465956	97.7321	level1	BMDB	C10208	HMDB0003312	Phenylpropanoids and polyketides	Isoflav-2-enes	Isoflavonoids	Flavonoids	Biosynthesis of other secondary metabolites	Isoflavonoid biosynthesis	map00943 Isoflavonoid biosynthesis; map00946 Degradation of flavonoids; map01061 Biosynthesis of phenylpropanoids; map01100 Metabolic pathways; map01110 Biosynthesis of secondary metabolites	Down
B300586	0.0377457	2.95013e-06	0.000420742	2.86586	the response:the none response	6.329	269.045	C15 H10 O5	Genistein	-0.000309348	-1.14551	97.3306	level1	BMDB	C06563	HMDB0003217	Phenylpropanoids and polyketides	Isoflav-2-enes	Isoflavonoids	Flavonoids	Biosynthesis of other secondary metabolites	Isoflavonoid biosynthesis	map00943 Isoflavonoid biosynthesis; map00946 Degradation of flavonoids; map01061 Biosynthesis of phenylpropanoids; map01100 Metabolic pathways; map01110 Biosynthesis of secondary metabolites	Down
B100370	0.00284816	0.0430348	0.130885	1.32878	the response:the none response	0.648	399.144	C15 H22 N6 O5 S	S-Adenosylmethionine	-0.000512364	-1.2869	94.3218	level1	BMDB	C00019	HMDB0001185	Nucleosides, nucleotides, and analogues	5'-deoxy-5'-thionucleosides	5'-deoxyribonucleosides	Nucleic acids and analogues	Biosynthesis of other secondary metabolites	Monobactam biosynthesis	map00261 Monobactam biosynthesis; map00270 Cysteine and methionine metabolism; map00330 Arginine and proline metabolism; map00908 Zeatin biosynthesis; map00999 Biosynthesis of various plant secondary metabolites; map01060 Biosynthesis of plant secondary metabolites; map01070 Biosynthesis of plant hormones; map01100 Metabolic pathways; map01110 Biosynthesis of secondary metabolites; map01230 Biosy…	Down
B100052	0.266851	0.000186516	0.00517356	1.57733	the response:the none response	4.779	177.055	C10 H10 O4	Ferulic acid	5.5471e-05	0.285848	97.9323	level1	BMDB	C01494	HMDB0000954	Phenylpropanoids and polyketides	Hydroxycinnamic acids and derivatives	Cinnamic acids and derivatives	Polyketides[PK]	Biosynthesis of other secondary metabolites	Phenylpropanoid biosynthesis	map00940 Phenylpropanoid biosynthesis; map01061 Biosynthesis of phenylpropanoids; map01100 Metabolic pathways; map01110 Biosynthesis of secondary metabolites	Down
B300715	0.0284989	8.56322e-06	0.000815663	2.44292	the response:the none response	4.84	207.065	C11 H12 O5	Sinapic acid	-18.0105	-80379.4	95.4096	level1	BMDB	C00482	HMDB0032616	Phenylpropanoids and polyketides	Hydroxycinnamic acids and derivatives	Cinnamic acids and derivatives	Polyketides[PK]	Biosynthesis of other secondary metabolites	Phenylpropanoid biosynthesis	map00940 Phenylpropanoid biosynthesis; map01061 Biosynthesis of phenylpropanoids; map01100 Metabolic pathways; map01110 Biosynthesis of secondary metabolites	Down
B300075	2.52763	0.00304726	0.0257529	1.2267	the response:the none response	0.74	292.104	C11 H19 N O8	N-Acetylmuramate	-0.000128516	-0.438457	93.2852	level1	BMDB	C02713	HMDB0060493	Organic oxygen compounds	Carbohydrates and carbohydrate conjugates	Organooxygen compounds	Carbohydrates	Carbohydrate metabolism	Amino sugar and nucleotide sugar metabolism	map00520 Amino sugar and nucleotide sugar metabolism; map01100 Metabolic pathways; map01250 Biosynthesis of nucleotide sugars; map02060 Phosphotransferase system (PTS)	Up
B100227	0.367529	0.00247747	0.0229016	1.18262	the response:the none response	0.736	103.04	C4 H8 O3	3-Hydroxybutyric acid	1.69224e-05	0.162642	93.384	level1	BMDB	C01089	HMDB0000011	Organic acids and derivatives	Beta hydroxy acids and derivatives	Hydroxy acids and derivatives	Organic acids	Carbohydrate metabolism	Butanoate metabolism	map00650 Butanoate metabolism; map01100 Metabolic pathways; map04024 cAMP signaling pathway	Down
B100017	0.28733	0.0181579	0.0760603	1.26733	the response:the none response	0.638	191.02	C5 H6 O5	Oxoglutaric acid	5.86095e-05	0.401376	72.4735	level1	BMDB	C00026	HMDB0000208	Organic acids and derivatives	Gamma-keto acids and derivatives	Keto acids and derivatives	Organic acids	Carbohydrate metabolism	Citrate cycle (TCA cycle)	map00020 Citrate cycle (TCA cycle); map00040 Pentose and glucuronate interconversions; map00053 Ascorbate and aldarate metabolism; map00220 Arginine biosynthesis; map00250 Alanine, aspartate and glutamate metabolism; map00300 Lysine biosynthesis; map00310 Lysine degradation; map00340 Histidine metabolism; map00365 Furfural degradation; map00430 Taurine and hypotaurine metabolism; map00470 D-Amino…	Down
B100182	0.263638	0.0259457	0.0953841	1.09082	the response:the none response	0.704	187.058	C6 H12 O5	Rhamnose	21.9819	133980	17.3396	level3	BMDB	C00507	HMDB0000849	Organic oxygen compounds	Carbohydrates and carbohydrate conjugates	Organooxygen compounds	Carbohydrates	Carbohydrate metabolism	Fructose and mannose metabolism	map00051 Fructose and mannose metabolism; map01100 Metabolic pathways; map01120 Microbial metabolism in diverse environments	Down
B300026	0.345908	0.000608569	0.010288	1.30396	the response:the none response	0.741	177.04	C6 H10 O6	2-Keto-3-deoxy-D-gluconic acid	2.33448e-05	0.131115	78.9803	level1	BMDB	C01216	HMDB0001353	Organic acids and derivatives	Medium-chain keto acids and derivatives	Keto acids and derivatives	Organic acids	Carbohydrate metabolism	Galactose metabolism	map00052 Galactose metabolism; map01100 Metabolic pathways; map01120 Microbial metabolism in diverse environments	Down
B200001	2.43082	0.00407629	0.0306455	1.21702	the response:the none response	0.642	133.014	C3 H4 O3	Pyruvic acid	7.12363e-06	0.0809356	99.3282	level1	BMDB	C00022	HMDB0000243	Organic acids and derivatives	Alpha-keto acids and derivatives	Keto acids and derivatives	Organic acids	Carbohydrate metabolism	Glycolysis / Gluconeogenesis	map00010 Glycolysis / Gluconeogenesis; map00020 Citrate cycle (TCA cycle); map00030 Pentose phosphate pathway; map00040 Pentose and glucuronate interconversions; map00053 Ascorbate and aldarate metabolism; map00250 Alanine, aspartate and glutamate metabolism; map00260 Glycine, serine and threonine metabolism; map00261 Monobactam biosynthesis; map00270 Cysteine and methionine metabolism; map00290 …	Up
B300819	0.213679	0.00083081	0.0122051	1.84579	the response:the none response	0.758	203.053	C6 H12 O6	D-chiro-Inositol	7.84157e-05	0.435489	93.4035	level1	BMDB	C19891	HMDB0240209	Organic oxygen compounds	Alcohols and polyols	Organooxygen compounds	Alcohols	Carbohydrate metabolism	Inositol phosphate metabolism	map00562 Inositol phosphate metabolism; map01100 Metabolic pathways; map01120 Microbial metabolism in diverse environments	Down
B300022	0.073973	0.00142539	0.0165907	1.92799	the response:the none response	0.672	165.04	C5 H10 O6	Xylonic acid	-3.57633e-05	-0.215379	88.0155	level1	BMDB	C05411	HMDB0060256	Organic oxygen compounds	Carbohydrates and carbohydrate conjugates	Organooxygen compounds	Carbohydrates	Carbohydrate metabolism	Pentose and glucuronate interconversions	map00040 Pentose and glucuronate interconversions; map00053 Ascorbate and aldarate metabolism	Down
B300360	0.0902172	0.00217424	0.0211257	2.03229	the response:the none response	7.432	624.341	C32 H51 N O11	Glycochenodeoxycholic acid 3-glucuronide	0.00189097	3.02388	92.2062	level1	BMDB	C03033	HMDB0002579	Lipids and lipid-like molecules	Steroidal glycosides	Steroids and steroid derivatives	Steroids and derivatives	Carbohydrate metabolism	Pentose and glucuronate interconversions	map00040 Pentose and glucuronate interconversions; map00053 Ascorbate and aldarate metabolism; map01100 Metabolic pathways; map01240 Biosynthesis of cofactors; map04976 Bile secretion	Down
B100035	0.172902	3.20228e-06	0.000443382	1.86867	the response:the none response	0.67	195.051	C6 H12 O7	Gluconic acid	-5.52557e-05	-0.281833	98.7166	level1	BMDB	C00257	HMDB0000625	Organic oxygen compounds	Carbohydrates and carbohydrate conjugates	Organooxygen compounds	Carbohydrates	Carbohydrate metabolism	Pentose phosphate pathway	map00030 Pentose phosphate pathway; map01100 Metabolic pathways; map01110 Biosynthesis of secondary metabolites; map01120 Microbial metabolism in diverse environments; map01200 Carbon metabolism	Down
B300184	14.6005	0.0112131	0.0565168	1.47218	the response:the none response	6.431	398.342	C27 H43 N O	Solanidine	-9.19382e-05	-0.231387	94.8182	level1	BMDB	C06543	HMDB0003236	Lipids and lipid-like molecules	Steroidal alkaloids	Steroids and steroid derivatives	Alkaloids and derivatives	Chemical structure transformation maps	Biosynthesis of alkaloids derived from terpenoid and polyketide	map00996 Biosynthesis of various alkaloids; map01066 Biosynthesis of alkaloids derived from terpenoid and polyketide	Up
B200066	0.524223	0.0212396	0.0841358	1.12159	the response:the none response	0.65	76.0756	C3 H9 N O	Trimethylamine N-oxide	-2.28935e-05	-0.304968	78.8428	level1	BMDB	C01104	HMDB0000925	Organic nitrogen compounds	Aminoxides	Organonitrogen compounds	Aminoxides	Energy metabolism	Methane metabolism	map00680 Methane metabolism; map01100 Metabolic pathways; map01120 Microbial metabolism in diverse environments; map02020 Two-component system	Down
B300023	0.272345	0.002703	0.0239862	1.5266	the response:the none response	4.77	167.07	C9 H10 O3	Desaminotyrosine	6.95883e-05	0.419048	82.9624	level1	BMDB	C01744	HMDB0002199	Phenylpropanoids and polyketides	NA	Phenylpropanoic acids	Phenylpropanoic acids	Global and overview maps	Metabolic pathways	map00946 Degradation of flavonoids; map01100 Metabolic pathways	Down
B300205	3.37169	9.7667e-05	0.00348968	1.48695	the response:the none response	0.693	87.0451	C4 H8 O2	Isobutyric acid	-1.9652e-05	-0.223185	70.0442	level2	BMDB	C02632	HMDB0001873	Organic acids and derivatives	Carboxylic acids	Carboxylic acids and derivatives	Organic acids	Global and overview maps	Metabolic pathways	map01100 Metabolic pathways; map01120 Microbial metabolism in diverse environments; map01220 Degradation of aromatic compounds; map04974 Protein digestion and absorption	Up
B300318	0.0670214	0.0078359	0.0454269	1.63347	the response:the none response	7.712	335.223	C20 H32 O4	Leukotriene B4	0.000204414	0.607957	94.4297	level1	BMDB	C02165	HMDB0001085	Lipids and lipid-like molecules	Eicosanoids	Fatty Acyls	Fatty acyls[FA]	Lipid metabolism	Arachidonic acid metabolism	map00590 Arachidonic acid metabolism; map01100 Metabolic pathways; map03320 PPAR signaling pathway; map04080 Neuroactive ligand-receptor interaction; map04726 Serotonergic synapse; map04750 Inflammatory mediator regulation of TRP channels; map04976 Bile secretion; map07034 Eicosanoids	Down
B100334	0.0550325	0.00591027	0.0386496	1.75958	the response:the none response	11.449	365.343	C24 H46 O2	Nervonic acid	0.000300005	0.818903	93.9726	level2	BMDB	C08323	HMDB0002368	Lipids and lipid-like molecules	Fatty acids and conjugates	Fatty Acyls	Fatty acyls[FA]	Lipid metabolism	Biosynthesis of unsaturated fatty acids	map01040 Biosynthesis of unsaturated fatty acids	Down
B300316	12.9615	0.00971207	0.0518778	1.29945	the response:the none response	8.76	331.263	C22 H34 O2	Docosapentaenoic acid (22n-3)	-1.9715e-05	-0.0596962	95.1137	level1	BMDB	C16513	HMDB0006528	Lipids and lipid-like molecules	Fatty acids and conjugates	Fatty Acyls	Fatty acyls[FA]	Lipid metabolism	Biosynthesis of unsaturated fatty acids	map01040 Biosynthesis of unsaturated fatty acids	Up
B300319	0.0511513	0.00752435	0.0443746	1.66789	the response:the none response	10.835	337.311	C22 H42 O2	Erucic acid	0.000161339	0.476886	97.0699	level1	BMDB	C08316	HMDB0002068	Lipids and lipid-like molecules	Fatty acids and conjugates	Fatty Acyls	Fatty acyls[FA]	Lipid metabolism	Biosynthesis of unsaturated fatty acids	map01040 Biosynthesis of unsaturated fatty acids	Down
B300091	0.100839	0.032759	0.110482	1.14548	the response:the none response	11.368	339.327	C22 H44 O2	Behenic acid	0.00018959	0.557069	88.4782	level2	BMDB	C08281	HMDB0000944	Lipids and lipid-like molecules	Fatty acids and conjugates	Fatty Acyls	Fatty acyls[FA]	Lipid metabolism	Cutin, suberine and wax biosynthesis	map00073 Cutin, suberine and wax biosynthesis; map01040 Biosynthesis of unsaturated fatty acids	Down
B100203	2.07732	0.0224963	0.0871274	1.15425	the response:the none response	9.505	227.202	C14 H28 O2	Myristic acid	8.70905e-06	0.0381626	95.8508	level1	BMDB	C06424	HMDB0000806	Lipids and lipid-like molecules	Fatty acids and conjugates	Fatty Acyls	Fatty acyls[FA]	Lipid metabolism	Fatty acid biosynthesis	map00061 Fatty acid biosynthesis; map01100 Metabolic pathways	Up
B100400	0.513229	0.00648019	0.0408531	1.65371	the response:the none response	8.671	400.342	C23 H45 N O4	Palmitoylcarnitine	2.922e-05	0.0731718	93.7242	level2	BMDB	C02990	HMDB0000222	Lipids and lipid-like molecules	Fatty acid esters	Fatty Acyls	Fatty acyls[FA]	Lipid metabolism	Fatty acid degradation	map00071 Fatty acid degradation; map01212 Fatty acid metabolism	Down
B300437	0.230046	0.000366945	0.00765929	2.01649	the response:the none response	9.79	524.371	C26 H54 N O7 P	LysoPC(18:0/0:0)	0.000249716	0.477137	97.6929	level1	BMDB	C04230	HMDB0010384	Lipids and lipid-like molecules	Glycerophosphocholines	Glycerophospholipids	Glycerophospholipids[GP]	Lipid metabolism	Glycerophospholipid metabolism	map00564 Glycerophospholipid metabolism; map05231 Choline metabolism in cancer	Down
B300237	0.362984	0.00187387	0.0192409	1.32732	the response:the none response	8.111	313.239	C18 H34 O4	(+/-)12(13)-DiHOME	0.00010659	0.339194	96.4559	level1	BMDB	C14829	HMDB0004705	Lipids and lipid-like molecules	Fatty acids and conjugates	Fatty Acyls	Fatty acyls[FA]	Lipid metabolism	Linoleic acid metabolism	map00591 Linoleic acid metabolism	Down
B100129	0.170139	0.0210116	0.0835584	1.76573	the response:the none response	7.275	432.311	C26 H43 N O5	Chenodeoxycholic acid glycine conjugate	-18.0105	-40084.4	81.9202	level1	BMDB	C05466	HMDB0000637	Lipids and lipid-like molecules	Bile acids, alcohols and derivatives	Steroids and steroid derivatives	Bile acids, alcohols and derivatives	Lipid metabolism	Primary bile acid biosynthesis	map00120 Primary bile acid biosynthesis; map00121 Secondary bile acid biosynthesis; map04976 Bile secretion; map04979 Cholesterol metabolism	Down
B100167	0.123314	0.000505104	0.00926704	2.58444	the response:the none response	0.658	126.022	C2 H7 N O3 S	Taurine	-8.58411e-05	-0.686649	99.14	level1	BMDB	C00245	HMDB0000251	Organic acids and derivatives	Organosulfonic acids and derivatives	Organic sulfonic acids and derivatives	Organic acids	Lipid metabolism	Primary bile acid biosynthesis	map00120 Primary bile acid biosynthesis; map00430 Taurine and hypotaurine metabolism; map00920 Sulfur metabolism; map01100 Metabolic pathways; map02010 ABC transporters; map04080 Neuroactive ligand-receptor interaction	Down
B100311	0.0276738	0.00131736	0.0157991	3.19124	the response:the none response	8.394	817.583	C24 H40 O5	Cholic acid	408.288	1e+06	95.7397	level1	BMDB	C00695	HMDB0000619	Lipids and lipid-like molecules	Bile acids, alcohols and derivatives	Steroids and steroid derivatives	Bile acids, alcohols and derivatives	Lipid metabolism	Primary bile acid biosynthesis	map00120 Primary bile acid biosynthesis; map00121 Secondary bile acid biosynthesis; map01100 Metabolic pathways; map04976 Bile secretion	Down
B100163	0.135428	0.0111602	0.0563693	1.69675	the response:the none response	8.687	391.286	C24 H40 O4	Deoxycholic acid	0.000550872	1.40424	94.1612	level1	BMDB	C04483	HMDB0000626	Lipids and lipid-like molecules	Bile acids, alcohols and derivatives	Steroids and steroid derivatives	Bile acids, alcohols and derivatives	Lipid metabolism	Secondary bile acid biosynthesis	map00121 Secondary bile acid biosynthesis; map04976 Bile secretion	Down
B200126	56.0266	4.35853e-08	3.26905e-05	3.20384	the response:the none response	9.186	375.291	C24 H40 O3	Lithocholic acid	0.000552898	1.46931	93.7166	level1	BMDB	C03990	HMDB0000761	Lipids and lipid-like molecules	Bile acids, alcohols and derivatives	Steroids and steroid derivatives	Bile acids, alcohols and derivatives	Lipid metabolism	Secondary bile acid biosynthesis	map00121 Secondary bile acid biosynthesis; map04976 Bile secretion	Up
B300174	0.548062	0.0135148	0.0633807	1.2515	the response:the none response	8.436	300.29	C18 H37 N O2	Sphingosine	-3.96647e-05	-0.132533	95.6889	level1	BMDB	C00319	HMDB0000252	Organic nitrogen compounds	Amines	Organonitrogen compounds	Amines	Lipid metabolism	Sphingolipid metabolism	map00600 Sphingolipid metabolism; map01100 Metabolic pathways; map04071 Sphingolipid signaling pathway; map04210 Apoptosis; map04217 Necroptosis	Down
B300176	0.172616	0.000689009	0.0109392	1.7173	the response:the none response	8.397	318.3	C18 H39 N O3	Phytosphingosine	-5.56024e-05	-0.17524	94.9308	level1	BMDB	C12144	HMDB0004610	Organic nitrogen compounds	Amines	Organonitrogen compounds	Amines	Lipid metabolism	Sphingolipid metabolism	map00600 Sphingolipid metabolism; map01100 Metabolic pathways	Down
B300188	0.0517871	0.0175136	0.0744028	1.46571	the response:the none response	11.607	413.378	C29 H48 O	Stigmasterol	0.000170499	0.413459	94.2956	level1	BMDB	C05442	HMDB0000937	Lipids and lipid-like molecules	Stigmastanes and derivatives	Steroids and steroid derivatives	Steroids and derivatives	Lipid metabolism	Steroid biosynthesis	map00100 Steroid biosynthesis; map01060 Biosynthesis of plant secondary metabolites; map01062 Biosynthesis of terpenoids and steroids; map01100 Metabolic pathways; map01110 Biosynthesis of secondary metabolites	Down
B300239	0.176711	7.98702e-05	0.00312246	2.31877	the response:the none response	6.357	349.112	C18 H22 O5 S	Estrone sulfate	0.000272714	0.778919	96.1219	level1	BMDB	C02538	HMDB0001425	Lipids and lipid-like molecules	Sulfated steroids	Steroids and steroid derivatives	Steroids and derivatives	Lipid metabolism	Steroid hormone biosynthesis	map00140 Steroid hormone biosynthesis; map01100 Metabolic pathways; map04976 Bile secretion	Down
B300324	0.429951	0.00792683	0.0457943	1.55121	the response:the none response	6.895	367.159	C19 H28 O5 S	Dehydroepiandrosterone sulfate	0.000351026	0.953446	97.0933	level1	BMDB	C04555	HMDB0001032	Lipids and lipid-like molecules	Sulfated steroids	Steroids and steroid derivatives	Steroids and derivatives	Lipid metabolism	Steroid hormone biosynthesis	map00140 Steroid hormone biosynthesis; map01100 Metabolic pathways; map04976 Bile secretion	Down
B200183	2.06851	1.95685e-05	0.00141003	1.22983	the response:the none response	0.912	124.039	C6 H5 N O2	Nicotinic acid	7.03757e-05	0.572011	98.4196	level1	BMDB	C00253	HMDB0001488	Organoheterocyclic compounds	Pyridinecarboxylic acids and derivatives	Pyridines and derivatives	Pyridine and derivatives	Metabolism of cofactors and vitamins	Nicotinate and nicotinamide metabolism	map00760 Nicotinate and nicotinamide metabolism; map00960 Tropane, piperidine and pyridine alkaloid biosynthesis; map01060 Biosynthesis of plant secondary metabolites; map01064 Biosynthesis of alkaloids derived from ornithine, lysine and nicotinic acid; map01100 Metabolic pathways; map01110 Biosynthesis of secondary metabolites; map01120 Microbial metabolism in diverse environments; map01240 Bios…	Up
B300124	0.133402	9.65858e-05	0.00346957	2.216	the response:the none response	8.608	585.271	C33 H36 N4 O6	Bilirubin	0.000480251	0.821977	48.7374	level3	BMDB	C00486	HMDB0000054	Organoheterocyclic compounds	Bilirubins	Tetrapyrroles and derivatives	Bilirubins	Metabolism of cofactors and vitamins	Porphyrin and chlorophyll metabolism	map00860 Porphyrin metabolism; map01100 Metabolic pathways; map01110 Biosynthesis of secondary metabolites; map04976 Bile secretion	Down
B300127	249.545	0.00110852	0.0143395	2.38802	the response:the none response	7.903	597.365	C33 H48 N4 O6	Stercobilinogen	-2.16622e-05	-0.0363242	93.7728	level1	BMDB	C05789	HMDB0004157	Organoheterocyclic compounds	Bilirubins	Tetrapyrroles and derivatives	Bilirubins	Metabolism of cofactors and vitamins	Porphyrin and chlorophyll metabolism	map00860 Porphyrin metabolism	Up
B100273	0.103765	0.0326553	0.110312	1.20252	the response:the none response	8.018	301.216	C20 H28 O2	all-trans-Retinoic acid	3.72303e-06	0.0124015	84.7704	level1	BMDB	C00777	HMDB0001852	Lipids and lipid-like molecules	Retinoids	Prenol lipids	Prenol lipids[PR]	Metabolism of cofactors and vitamins	Retinol metabolism	map00830 Retinol metabolism; map01100 Metabolic pathways; map04659 Th17 cell differentiation; map04672 Intestinal immune network for IgA production; map05200 Pathways in cancer; map05222 Small cell lung cancer; map05223 Non-small cell lung cancer; map05226 Gastric cancer	Down
B300393	0.0673673	0.0306398	0.10628	1.34044	the response:the none response	8.01	287.237	C20 H30 O	11-cis-Retinol	-2.53142e-05	-0.0884402	92.4739	level2	BMDB	C00899	HMDB0006216	Lipids and lipid-like molecules	Retinoids	Prenol lipids	Prenol lipids[PR]	Metabolism of cofactors and vitamins	Retinol metabolism	map00830 Retinol metabolism; map01100 Metabolic pathways	Down
B300756	3.12354	0.00012958	0.00407375	1.21762	the response:the none response	8.636	285.221	C20 H28 O	Retinal	-7.01462e-05	-0.246808	45.3317	level3	BMDB	C00376	HMDB0001358	Lipids and lipid-like molecules	Retinoids	Prenol lipids	Prenol lipids[PR]	Metabolism of cofactors and vitamins	Retinol metabolism	map00830 Retinol metabolism; map01100 Metabolic pathways; map01240 Biosynthesis of cofactors; map04744 Phototransduction; map04977 Vitamin digestion and absorption	Up
B300149	6.59778	0.00204176	0.0203076	1.93908	the response:the none response	2.564	144.048	C6 H9 N O S	5-(2-Hydroxyethyl)-4-methylthiazole	0.000167157	1.1686	90.6232	level1	BMDB	C04294	NA	Alkaloids	Thiazole alkaloids	Alkaloids derived from tyrosine	Alkaloids	Metabolism of cofactors and vitamins	Thiamine metabolism	map00730 Thiamine metabolism; map01100 Metabolic pathways; map01240 Biosynthesis of cofactors	Up
B100164	0.056773	0.0268049	0.0973367	1.28957	the response:the none response	4.701	147.044	C9 H8 O3	4-Hydroxycinnamic acid	-18.0105	-109788	91.6364	level1	BMDB	C00811	HMDB0002035	Phenylpropanoids and polyketides	Hydroxycinnamic acids and derivatives	Cinnamic acids and derivatives	Polyketides[PK]	Metabolism of cofactors and vitamins	Ubiquinone and other terpenoid-quinone biosynthesis	map00130 Ubiquinone and other terpenoid-quinone biosynthesis; map00350 Tyrosine metabolism; map00940 Phenylpropanoid biosynthesis; map00950 Isoquinoline alkaloid biosynthesis; map01061 Biosynthesis of phenylpropanoids; map01100 Metabolic pathways; map01110 Biosynthesis of secondary metabolites; map01220 Degradation of aromatic compounds	Down
B200011	0.465741	0.00156161	0.0175044	1.12807	the response:the none response	3.712	179.035	C9 H8 O4	4-Hydroxyphenylpyruvic acid	6.89901e-05	0.383188	75.8636	level1	BMDB	C01179	HMDB0000707	Benzenoids	Phenylpyruvic acid derivatives	Benzene and substituted derivatives	Benzene and derivatives	Metabolism of cofactors and vitamins	Ubiquinone and other terpenoid-quinone biosynthesis	map00130 Ubiquinone and other terpenoid-quinone biosynthesis; map00261 Monobactam biosynthesis; map00350 Tyrosine metabolism; map00400 Phenylalanine, tyrosine and tryptophan biosynthesis; map00401 Novobiocin biosynthesis; map00950 Isoquinoline alkaloid biosynthesis; map00998 Biosynthesis of various antibiotics; map01055 Biosynthesis of vancomycin group antibiotics; map01060 Biosynthesis of plant …	Down
B300191	3.38915	0.027132	0.0981276	1.32243	the response:the none response	9.758	425.341	C29 H44 O2	alpha-Tocotrienol	-0.000252688	-0.595493	94.2381	level1	BMDB	C14153	HMDB0006327	Lipids and lipid-like molecules	Quinone and hydroquinone lipids	Prenol lipids	Quinone	Metabolism of cofactors and vitamins	Ubiquinone and other terpenoid-quinone biosynthesis	map00130 Ubiquinone and other terpenoid-quinone biosynthesis; map01100 Metabolic pathways; map01110 Biosynthesis of secondary metabolites	Up
B100153	2.82224	0.000105161	0.00362583	1.42	the response:the none response	3.075	220.118	C9 H17 N O5	Pantothenic acid	0.000161181	0.735615	97.6794	level1	BMDB	C00864	HMDB0000210	Organic oxygen compounds	Alcohols and polyols	Organooxygen compounds	Alcohols	Metabolism of other amino acids	beta-Alanine metabolism	map00410 beta-Alanine metabolism; map00770 Pantothenate and CoA biosynthesis; map01100 Metabolic pathways; map01110 Biosynthesis of secondary metabolites; map01240 Biosynthesis of cofactors; map04977 Vitamin digestion and absorption	Up
B300670	0.654651	0.0189724	0.0783364	1.03197	the response:the none response	1.129	262.129	C11 H19 N O6	Lotaustralin	1.15702e-05	0.0443096	49.6935	level3	BMDB	C08334	HMDB0033865	Organic oxygen compounds	Carbohydrates and carbohydrate conjugates	Organooxygen compounds	Carbohydrates	Metabolism of other amino acids	Cyanoamino acid metabolism	map00460 Cyanoamino acid metabolism; map01110 Biosynthesis of secondary metabolites	Down
B100384	0.301815	0.0158835	0.0699919	1.1454	the response:the none response	0.744	147.066	C6 H12 O4	Mevalonic acid	4.86196e-05	0.328348	76.0616	level1	BMDB	C00418	HMDB0000227	Lipids and lipid-like molecules	Fatty acids and conjugates	Fatty Acyls	Fatty acyls[FA]	Metabolism of terpenoids and polyketides	Terpenoid backbone biosynthesis	map00900 Terpenoid backbone biosynthesis; map01060 Biosynthesis of plant secondary metabolites; map01062 Biosynthesis of terpenoids and steroids; map01070 Biosynthesis of plant hormones; map01100 Metabolic pathways; map01110 Biosynthesis of secondary metabolites; map04216 Ferroptosis	Down
B100026	4.1867	0.0376322	0.120725	1.25394	the response:the none response	2.026	269.088	C10 H12 N4 O5	Inosine	5.58593e-05	0.208368	88.556	level2	BMDB	C00294	HMDB0000195	Nucleosides, nucleotides, and analogues	NA	Purine nucleosides	Purines and derivatives	Nucleotide metabolism	Purine metabolism	map00230 Purine metabolism; map01100 Metabolic pathways; map01232 Nucleotide metabolism; map02010 ABC transporters	Up
B100041	4.00253	4.25277e-05	0.00216748	1.68633	the response:the none response	1.18	153.041	C5 H4 N4 O2	Xanthine	9.91588e-05	0.652217	98.0305	level1	BMDB	C00385	HMDB0000292	Organoheterocyclic compounds	Purines and purine derivatives	Imidazopyrimidines	Purines and derivatives	Nucleotide metabolism	Purine metabolism	map00230 Purine metabolism; map00232 Caffeine metabolism; map01060 Biosynthesis of plant secondary metabolites; map01065 Biosynthesis of alkaloids derived from histidine and purine; map01100 Metabolic pathways; map01110 Biosynthesis of secondary metabolites; map01120 Microbial metabolism in diverse environments; map01232 Nucleotide metabolism	Up
B100068	2.82227	0.00424459	0.0314839	1.56185	the response:the none response	0.754	135.031	C5 H4 N4 O	Hypoxanthine	6.54402e-05	0.481042	96.4779	level1	BMDB	C00262	HMDB0000157	Organoheterocyclic compounds	Purines and purine derivatives	Imidazopyrimidines	Purines and derivatives	Nucleotide metabolism	Purine metabolism	map00230 Purine metabolism; map01100 Metabolic pathways; map01232 Nucleotide metabolism	Up
B100087	2.05994	0.0158915	0.0699993	1.16327	the response:the none response	2.239	152.057	C5 H5 N5 O	Guanine	0.000140616	0.930927	98.5201	level2	BMDB	C00242	HMDB0000132	Organoheterocyclic compounds	Purines and purine derivatives	Imidazopyrimidines	Purines and derivatives	Nucleotide metabolism	Purine metabolism	map00230 Purine metabolism; map01100 Metabolic pathways; map01232 Nucleotide metabolism	Up
B100145	4.99543	0.00205536	0.0204123	1.69444	the response:the none response	1.801	252.109	C10 H13 N5 O3	Deoxyadenosine	4.94475e-05	0.196922	97.5136	level2	BMDB	C00559	HMDB0000101	Nucleosides, nucleotides, and analogues	Purine 2'-deoxyribonucleosides	Purine nucleosides	Purines and derivatives	Nucleotide metabolism	Purine metabolism	map00230 Purine metabolism; map01100 Metabolic pathways; map01232 Nucleotide metabolism; map02010 ABC transporters	Up
B100021	2.26826	0.00172522	0.0184694	1.06795	the response:the none response	0.888	112.051	C4 H5 N3 O	Cytosine	0.00010082	0.907938	84.7522	level2	BMDB	C00380	HMDB0000630	Organoheterocyclic compounds	Pyrimidines and pyrimidine derivatives	Diazines	Pyrimidines and pyrimidine derivatives	Nucleotide metabolism	Pyrimidine metabolism	map00240 Pyrimidine metabolism; map01100 Metabolic pathways; map01232 Nucleotide metabolism	Up
B100046	2.9928	0.00298922	0.0254305	1.53595	the response:the none response	2.797	241.083	C10 H14 N2 O5	Thymidine	-0.000107188	-0.44276	98.5997	level1	BMDB	C00214	HMDB0000273	Nucleosides, nucleotides, and analogues	Pyrimidine 2'-deoxyribonucleosides	Pyrimidine nucleosides	Nucleic acids and analogues	Nucleotide metabolism	Pyrimidine metabolism	map00240 Pyrimidine metabolism; map01100 Metabolic pathways; map01232 Nucleotide metabolism	Up
B100047	7.82005	1.79902e-05	0.00132847	2.06182	the response:the none response	0.866	155.01	C5 H4 N2 O4	Orotic acid	0.000127302	0.815951	86.7512	level1	BMDB	C00295	HMDB0000226	Organoheterocyclic compounds	Pyrimidines and pyrimidine derivatives	Diazines	Pyrimidines and pyrimidine derivatives	Nucleotide metabolism	Pyrimidine metabolism	map00240 Pyrimidine metabolism; map01100 Metabolic pathways; map01240 Biosynthesis of cofactors	Up
B100280	3.02091	0.00157254	0.0175589	1.50769	the response:the none response	1.748	127.05	C5 H6 N2 O2	Thymine	0.000195926	1.55444	94.4995	level1	BMDB	C00178	HMDB0000262	Organoheterocyclic compounds	Pyrimidines and pyrimidine derivatives	Diazines	Pyrimidines and pyrimidine derivatives	Nucleotide metabolism	Pyrimidine metabolism	map00240 Pyrimidine metabolism; map01100 Metabolic pathways; map01232 Nucleotide metabolism	Up
B200004	2.68808	9.14521e-05	0.00337662	1.44238	the response:the none response	0.895	113.035	C4 H4 N2 O2	Uracil	7.13975e-05	0.637323	91.1689	level1	BMDB	C00106	HMDB0000300	Organoheterocyclic compounds	Pyrimidines and pyrimidine derivatives	Diazines	Pyrimidines and pyrimidine derivatives	Nucleotide metabolism	Pyrimidine metabolism	map00240 Pyrimidine metabolism; map00410 beta-Alanine metabolism; map00770 Pantothenate and CoA biosynthesis; map01100 Metabolic pathways; map01232 Nucleotide metabolism	Up
B300227	4.32119	0.00293625	0.0251928	1.69838	the response:the none response	1.83	227.067	C9 H12 N2 O5	2'-Deoxyuridine	-5.50648e-05	-0.241433	96.2649	level1	BMDB	C00526	HMDB0000012	Nucleosides, nucleotides, and analogues	Pyrimidine 2'-deoxyribonucleosides	Pyrimidine nucleosides	Nucleic acids and analogues	Nucleotide metabolism	Pyrimidine metabolism	map00240 Pyrimidine metabolism; map01100 Metabolic pathways; map01232 Nucleotide metabolism; map02010 ABC transporters	Up
B100040	0.11915	0.00306052	0.0258059	1.74973	the response:the none response	3.801	135.044	C8 H8 O3	Mandelic acid	-18.0105	-118453	89.2937	level1	BMDB	C01984	HMDB0000703	Benzenoids	NA	Benzene and substituted derivatives	Benzene and derivatives	Xenobiotics biodegradation and metabolism	Aminobenzoate degradation	map00627 Aminobenzoate degradation; map01120 Microbial metabolism in diverse environments	Down
B300035	0.187402	1.35906e-05	0.00109615	1.90925	the response:the none response	4.196	199.06	C9 H10 O5	Syringic acid	0.000224525	1.13366	89.0631	level1	BMDB	C10833	HMDB0002085	Benzenoids	Benzoic acids and derivatives	Benzene and substituted derivatives	Benzene and derivatives	Xenobiotics biodegradation and metabolism	Aminobenzoate degradation	map00627 Aminobenzoate degradation; map01120 Microbial metabolism in diverse environments	Down
B300007	3.23437	0.0222076	0.0864947	1.17428	the response:the none response	1.817	107.05	C7 H8 O	p-Cresol	3.88747e-05	0.35976	96.9188	level1	BMDB	C01468	HMDB0001858	Benzenoids	Cresols	Phenols	Phenols and derivatives	Xenobiotics biodegradation and metabolism	Toluene degradation	map00623 Toluene degradation; map00633 Nitrotoluene degradation; map01100 Metabolic pathways; map01120 Microbial metabolism in diverse environments; map01220 Degradation of aromatic compounds; map04974 Protein digestion and absorption	Up
HMDB0250582	4.12502	0.0285108	0.101523	1.30028	the response:the none response	5.547	515.298	C30 H42 O7	Cucurbitacin I	-0.00241542	-4.69659	NA	level4	HMDB	C08800	HMDB0250582	Lipids and lipid-like molecules	Cucurbitacins	Steroids and steroid derivatives	Steroids and derivatives	Global and overview maps	Biosynthesis of secondary metabolites	map00996 Biosynthesis of various alkaloids; map01110 Biosynthesis of secondary metabolites	Up
C00957	32.0317	0.026603	0.0968425	1.02176	the response:the none response	4.754	118.981	C3 H4 O3 S	Mercaptopyruvate; 3-Mercaptopyruvic acid; 3-Mercaptopyruvate;	4.27473e-05	0.356263	NA	level4	KEGG	C00957	NA	Organic acids and derivatives	Alpha-keto acids and derivatives	Keto acids and derivatives	Organic acids	Amino acid metabolism	Cysteine and methionine metabolism	map00270 Cysteine and methionine metabolism; map01100 Metabolic pathways	Up
C01180	2.87529	0.00141211	0.0165164	1.21168	the response:the none response	0.673	166.053	C5 H8 O3 S	4-Methylthio-2-oxobutanoic acid; 4-Methylthio-2-oxobutanoate; 4-(Methylsulfanyl)-2-oxobutanoate; 2-Keto-4-methylthiobutyric acid; 2-Oxo-4-methylthiobutanoate; 2-Oxo-4-methylthiobutanoic acid;	-0.00051549	-3.48258	NA	level4	KEGG	C01180	NA	FA Fatty acyls	FA0106 Oxo fatty acids	FA01 Fatty Acids and Conjugates	Fatty acyls[FA]	Amino acid metabolism	Cysteine and methionine metabolism	map00270 Cysteine and methionine metabolism; map00470 D-Amino acid metabolism; map00966 Glucosinolate biosynthesis; map01060 Biosynthesis of plant secondary metabolites; map01100 Metabolic pathways; map01110 Biosynthesis of secondary metabolites; map01210 2-Oxocarboxylic acid metabolism	Up
C11481	0.0157786	0.032457	0.10993	1.41505	the response:the none response	0.654	79.9574	H O3 S	HSO3-; Hydrogen sulfite; Bisulfite;	-3.58604e-06	-0.0442914	NA	level4	KEGG	C11481	NA	Homogeneous non-metal compounds	Non-metal sulfites	Non-metal oxoanionic compounds	Non-metal sulfites	Amino acid metabolism	Cysteine and methionine metabolism	map00270 Cysteine and methionine metabolism	Down
C16138	13.0074	0.000390033	0.00793149	1.88091	the response:the none response	4.337	256.166	C12 H21 N3 O3	L-Pyrrolysine; Pyrrolysine;	7.32216e-05	0.286965	NA	level4	KEGG	C16138	NA	Peptides	Other amino acids [Fig]	Amino acids	Amino acids	Amino acid metabolism	Lysine biosynthesis	map00300 Lysine biosynthesis; map00970 Aminoacyl-tRNA biosynthesis; map01100 Metabolic pathways; map01120 Microbial metabolism in diverse environments; map04974 Protein digestion and absorption	Up
C00826	2.43539	0.000255264	0.00620224	1.27206	the response:the none response	0.743	272.078	C10 H13 N O5	L-Arogenate; L-Arogenic acid; Pretyrosine;	-6.51002e-06	-0.0286685	NA	level4	KEGG	C00826	NA	Organic acids and derivatives	Amino acids, peptides, and analogues	Carboxylic acids and derivatives	Amino acids, peptides, and analogues	Amino acid metabolism	Phenylalanine, tyrosine and tryptophan biosynthesis	map00400 Phenylalanine, tyrosine and tryptophan biosynthesis; map01100 Metabolic pathways; map01110 Biosynthesis of secondary metabolites; map01230 Biosynthesis of amino acids	Up
C22129	3.96577	1.75668e-05	0.00131178	1.81175	the response:the none response	8.786	619.424	C36 H62 O9	Ginsenoside Rh1;	0.00188835	2.95776	NA	level4	KEGG	C22129	NA	PR Prenol lipids	PR0106 C30 isoprenoids (triterpenes)	PR01 Isoprenoids	Prenol lipids[PR]	Biosynthesis of other secondary metabolites	Biosynthesis of various secondary metabolites - part 1	map00999 Biosynthesis of various plant secondary metabolites; map01110 Biosynthesis of secondary metabolites	Up
C00831	0.27837	0.000102638	0.00357429	1.85035	the response:the none response	0.697	279.138	C11 H22 N2 O4 S	Pantetheine; (R)-Pantetheine;	0.000329887	1.18609	NA	level4	KEGG	C00831	NA	Organic acids and derivatives	Amino acids, peptides, and analogues	Carboxylic acids and derivatives	Amino acids, peptides, and analogues	Biosynthesis of other secondary metabolites	Carbapenem biosynthesis	map00332 Carbapenem biosynthesis; map00770 Pantothenate and CoA biosynthesis; map01100 Metabolic pathways; map01110 Biosynthesis of secondary metabolites	Down
C17252	0.236438	0.0292614	0.103135	1.03996	the response:the none response	0.715	462.092	C15 H29 N O9 S3	7-Methylthioheptyl glucosinolate;	-0.000820549	-1.77186	NA	level4	KEGG	C17252	NA	Amino acid related compounds	Glucosinolates derived from methionine	Glucosinolates	Amino acid related compounds	Biosynthesis of other secondary metabolites	Glucosinolate biosynthesis	map00966 Glucosinolate biosynthesis; map01110 Biosynthesis of secondary metabolites; map01210 2-Oxocarboxylic acid metabolism	Down
C11679	0.0666725	0.00023265	0.00588802	2.01673	the response:the none response	5.118	352.179	C21 H23 N2 O3	4,21-Dehydrocorynantheine aldehyde;	0.000566818	1.61408	NA	level4	KEGG	C11679	NA	Alkaloids	Indole alkaloids	Alkaloids derived from tryptophan and anthranilic acid	Alkaloids	Biosynthesis of other secondary metabolites	Indole alkaloid biosynthesis	map00901 Indole alkaloid biosynthesis	Down
C09337	0.340328	0.000513052	0.00933303	2.31846	the response:the none response	6.278	336.217	C19 H29 N O4	Ankorine;	3.24419e-05	0.0967811	NA	level4	KEGG	C09337	NA	Alkaloids	Isoquinoline alkaloids	Alkaloids derived from tyrosine	Alkaloids	Biosynthesis of other secondary metabolites	Isoquinoline alkaloid biosynthesis	map00950 Isoquinoline alkaloid biosynthesis	Down
C04170	59.8808	0.00849897	0.0477065	1.41348	the response:the none response	8.091	345.219	C20 H30 N2 O3	13-(2-Methylcrotonoyl)oxylupanine; 13-(2-Methylcrotonoyl)oxylupinine; (+)-13alpha-Tigloyloxylupanine;	0.000505011	1.45862	NA	level4	KEGG	C04170	NA	Alkaloids	Quinolizidine alkaloids	Alkaloids derived from lysine	Alkaloids	Biosynthesis of other secondary metabolites	Tropane, piperidine and pyridine alkaloid biosynthesis	map00960 Tropane, piperidine and pyridine alkaloid biosynthesis	Up
C03577	0.0369472	0.0136774	0.0638097	1.89648	the response:the none response	7.826	454.227	C23 H37 N O6 S	20-Hydroxyleukotriene E4; 20-OH-LTE4; 20-OH-Leukotriene E4;	0.000108832	0.239068	NA	level4	KEGG	C03577	NA	FA Fatty acyls	FA0302 Leukotrienes	FA03 Eicosanoids	Fatty acyls[FA]	Lipid metabolism	Arachidonic acid metabolism	map00590 Arachidonic acid metabolism	Down
C01233	1.99275	0.027147	0.098171	1.19122	the response:the none response	0.622	216.063	C5 H14 N O6 P	sn-Glycero-3-phosphoethanolamine; Glycerophosphoethanolamine;	6.92658e-05	0.322083	NA	level4	KEGG	C01233	NA	Lipids and lipid-like molecules	Glycerophosphoethanolamines	Glycerophospholipids	Amines and derivatives	Lipid metabolism	Glycerophospholipid metabolism	map00564 Glycerophospholipid metabolism; map00565 Ether lipid metabolism; map01100 Metabolic pathways	Up
C03640	0.1277	0.00255887	0.0233427	2.22331	the response:the none response	7.712	466.353	C23 H50 N2 O5 P	Sphingosyl-phosphocholine;	-0.000240785	-0.517432	NA	level4	KEGG	C03640	NA	SP Sphingolipids	SP0106 Lysosphingomyelins and lysoglycosphingolipids	SP01 Sphingoid bases	Sphingolipids[SP]	Lipid metabolism	Sphingolipid metabolism	map00600 Sphingolipid metabolism	Down
C15556	7.76901	0.00013233	0.00411278	1.82803	the response:the none response	0.683	183.006	C4 H9 O6 P	L-3,4-Dihydroxybutan-2-one 4-phosphate; 1-Deoxy-L-glycero-tetrulose 4-phosphate; 2-Hydroxy-3-oxobutyl phosphate;	8.72454e-05	0.474124	NA	level4	KEGG	C15556	NA	Organic acids and derivatives	Phosphate esters	Organic phosphoric acids and derivatives	Organic acids	Metabolism of cofactors and vitamins	Riboflavin metabolism	map00740 Riboflavin metabolism; map01100 Metabolic pathways; map01110 Biosynthesis of secondary metabolites; map01240 Biosynthesis of cofactors	Up
C13309	13.2634	0.000459412	0.00873855	1.72193	the response:the none response	9.623	437.341	C30 H44 O2	2-Phytyl-1,4-naphthoquinone; Demethylphylloquinone;	5.28635e-05	0.121154	NA	level4	KEGG	C13309	NA	PR Prenol lipids	PR0203 Vitamin K	PR02 Quinones and hydroquinones	Prenol lipids[PR]	Metabolism of cofactors and vitamins	Ubiquinone and other terpenoid-quinone biosynthesis	map00130 Ubiquinone and other terpenoid-quinone biosynthesis; map01100 Metabolic pathways; map01110 Biosynthesis of secondary metabolites; map01240 Biosynthesis of cofactors	Up
C05844	0.309087	0.00817564	0.0466157	1.42318	the response:the none response	0.685	255.064	C7 H14 N2 O6 S	5-L-Glutamyl-taurine; 5-Glutamyl-taurine; Glutaurine;	-0.000706414	-2.78053	NA	level4	KEGG	C05844	NA	Organic acids and derivatives	Amino acids, peptides, and analogues	Carboxylic acids and derivatives	Amino acids, peptides, and analogues	Metabolism of other amino acids	Taurine and hypotaurine metabolism	map00430 Taurine and hypotaurine metabolism	Down
C11987	0.155622	0.0299697	0.104776	1.07107	the response:the none response	10.67	961.588	C48 H84 N2 O17	Megalomicin C1;	0.00373735	3.89073	NA	level4	KEGG	C11987	NA	PK Polyketides	Null	PK04 Macrolides and lactone polyketides	Polyketides[PK]	Metabolism of terpenoids and polyketides	Biosynthesis of 12-, 14- and 16-membered macrolides	map00522 Biosynthesis of 12-, 14- and 16-membered macrolides; map01110 Biosynthesis of secondary metabolites	Down
C11998	0.0926414	0.0177805	0.0751284	2.17462	the response:the none response	7.82	508.328	C28 H47 N O7	Narbomycin;	-0.000461486	-0.906056	NA	level4	KEGG	C11998	NA	PK Polyketides	Null	PK04 Macrolides and lactone polyketides	Polyketides[PK]	Metabolism of terpenoids and polyketides	Biosynthesis of 12-, 14- and 16-membered macrolides	map00522 Biosynthesis of 12-, 14- and 16-membered macrolides; map01100 Metabolic pathways; map01110 Biosynthesis of secondary metabolites	Down
C08814	6.02777	0.000594098	0.0101543	1.8864	the response:the none response	9.18	479.338	C28 H48 O6	Brassinolide;	-8.23595e-05	-0.171459	NA	level4	KEGG	C08814	NA	Steroids	Campestane derivatives [Fig]	28-Carbon atoms	Sterol lipids[ST]	Metabolism of terpenoids and polyketides	Brassinosteroid biosynthesis	map00905 Brassinosteroid biosynthesis; map01060 Biosynthesis of plant secondary metabolites; map01062 Biosynthesis of terpenoids and steroids; map01070 Biosynthesis of plant hormones; map01100 Metabolic pathways; map01110 Biosynthesis of secondary metabolites; map04075 Plant hormone signal transduction	Up
C08607	2.24647	0.0105714	0.054556	1.21834	the response:the none response	9.902	497.34	C35 H46 O2	Neurosporaxanthin; all-trans-Neurosporaxanthin;	-0.00236122	-4.73808	NA	level4	KEGG	C08607	NA	PR Prenol lipids	PR0107 C40 isoprenoids (tetraterpenes)	PR01 Isoprenoids	Prenol lipids[PR]	Metabolism of terpenoids and polyketides	Carotenoid biosynthesis	map00906 Carotenoid biosynthesis; map01100 Metabolic pathways; map01110 Biosynthesis of secondary metabolites	Up
C15884	0.401902	0.0158757	0.0699762	1.19619	the response:the none response	9.612	611.445	C42 H58 O3	2-Ketospirilloxanthin; 2-Oxospirilloxanthin;	-0.00123009	-2.01509	NA	level4	KEGG	C15884	NA	PR Prenol lipids	PR0107 C40 isoprenoids (tetraterpenes)	PR01 Isoprenoids	Prenol lipids[PR]	Metabolism of terpenoids and polyketides	Carotenoid biosynthesis	map00906 Carotenoid biosynthesis; map01100 Metabolic pathways; map01110 Biosynthesis of secondary metabolites	Down
C16147	3.91262	0.00127322	0.015532	1.8153	the response:the none response	9.86	593.346	C36 H50 O7	Glycosyl-4,4'-diaponeurosporenoate;	-0.0019212	-3.2324	NA	level4	KEGG	C16147	NA	PR Prenol lipids	PR0106 C30 isoprenoids (triterpenes)	PR01 Isoprenoids	Prenol lipids[PR]	Metabolism of terpenoids and polyketides	Carotenoid biosynthesis	map00906 Carotenoid biosynthesis; map01110 Biosynthesis of secondary metabolites	Up
C16271	5.06294	0.000432548	0.00842036	1.72543	the response:the none response	9.253	731.491	C46 H66 O7	Rhodopinal glucoside;	0.0032855	4.49772	NA	level4	KEGG	C16271	NA	PR Prenol lipids	PR0107 C40 isoprenoids (tetraterpenes)	PR01 Isoprenoids	Prenol lipids[PR]	Metabolism of terpenoids and polyketides	Carotenoid biosynthesis	map00906 Carotenoid biosynthesis	Up
C11868	6.23642	0.00545095	0.0367414	1.36549	the response:the none response	4.779	349.164	C19 H24 O6	Gibberellin A34;	-0.000434534	-1.2481	NA	level4	KEGG	C11868	NA	Terpenoids	Gibberellins	Diterpenoids (C20)	Terpenoids	Metabolism of terpenoids and polyketides	Diterpenoid biosynthesis	map00904 Diterpenoid biosynthesis	Up
C16523	0.260964	0.000589256	0.0101246	1.5338	the response:the none response	8.43	734.319	C40 H47 N O12	3'-N-Debenzoyl-2'-deoxytaxol; beta-Phenylalanoyl baccatin III; 13-O-beta-Phenylalanoylbaccatin III;	0.00174542	2.38019	NA	level4	KEGG	C16523	NA	Terpenoids	Taxanes	Diterpenoids (C20)	Terpenoids	Metabolism of terpenoids and polyketides	Diterpenoid biosynthesis	map00904 Diterpenoid biosynthesis; map01110 Biosynthesis of secondary metabolites	Down
C16495	10.4349	4.42851e-06	0.000541027	2.16995	the response:the none response	8.997	449.326	C27 H44 O5	2-Deoxyecdysone;	6.71882e-05	0.149867	NA	level4	KEGG	C16495	NA	ST Sterol lipids	ST0101 Cholesterol and derivatives	ST01 Sterols	Sterol lipids[ST]	Metabolism of terpenoids and polyketides	Insect hormone biosynthesis	map00981 Insect hormone biosynthesis	Up
C16286	0.188054	0.00400532	0.0303306	1.34485	the response:the none response	8.987	183.174	C12 H22 O	Geosmin; (-)-Geosmin; trans-1,10-Dimethyl-trans-9-decalol;	2.69138e-05	0.147743	NA	level4	KEGG	C16286	NA	Terpenoids	Germacrenes	Sesquiterpenoids (C15)	Terpenoids	Metabolism of terpenoids and polyketides	Sesquiterpenoid and triterpenoid biosynthesis	map00909 Sesquiterpenoid and triterpenoid biosynthesis; map01110 Biosynthesis of secondary metabolites	Down
C00438	0.270348	0.00984631	0.0523257	1.21454	the response:the none response	0.693	177.05	C5 H8 N2 O5	N-Carbamoyl-L-aspartate;	-0.000625336	-3.55217	NA	level4	KEGG	C00438	NA	Organic acids and derivatives	Amino acids, peptides, and analogues	Carboxylic acids and derivatives	Amino acids, peptides, and analogues	Nucleotide metabolism	Pyrimidine metabolism	map00240 Pyrimidine metabolism; map00250 Alanine, aspartate and glutamate metabolism; map01100 Metabolic pathways; map01240 Biosynthesis of cofactors	Down
C07093	3.1662	0.0325792	0.110167	1.38745	the response:the none response	4.268	180.982	C6 H6 Cl2 O2	3,6-Dichloro-cis-1,2-dihydroxycyclohexa-3,5-diene;	0.000145307	0.807374	NA	level4	KEGG	C07093	NA	Organohalogen compounds	Chlorohydrins	Halohydrins	Chlorohydrins	Xenobiotics biodegradation and metabolism	Chlorocyclohexane and chlorobenzene degradation	map00361 Chlorocyclohexane and chlorobenzene degradation; map01100 Metabolic pathways; map01120 Microbial metabolism in diverse environments; map01220 Degradation of aromatic compounds	Up
C12835	0.00565889	0.00593854	0.0387629	2.11591	the response:the none response	0.612	226.951	C6 H4 Cl2 O5	2,5-Dichloro-4-oxohex-2-enedioate;	0.000482656	2.13618	NA	level4	KEGG	C12835	NA	FA Fatty acyls	FA0109 Halogenated fatty acids	FA01 Fatty Acids and Conjugates	Fatty acyls[FA]	Xenobiotics biodegradation and metabolism	Chlorocyclohexane and chlorobenzene degradation	map00361 Chlorocyclohexane and chlorobenzene degradation; map01100 Metabolic pathways; map01120 Microbial metabolism in diverse environments	Down
C14841	0.0832419	0.00936052	0.0506679	1.58213	the response:the none response	0.683	170.944	C6 H5 Br O	2-Bromophenol; o-Bromophenol;	-0.000780399	-4.53846	NA	level4	KEGG	C14841	NA	Benzenoids	Halophenols	Phenols	Phenols and derivatives	Xenobiotics biodegradation and metabolism	Metabolism of xenobiotics by cytochrome P450	map00980 Metabolism of xenobiotics by cytochrome P450	Down
C06677	6.55993	0.000429768	0.00840062	1.57562	the response:the none response	3.854	173.027	C7 H8 O3 S	Toluene-4-sulfonate; Tosylate;	-8.00419e-05	-0.465307	NA	level4	KEGG	C06677	NA	Benzenoids	Benzenesulfonic acids and derivatives	Benzene and substituted derivatives	Benzene and derivatives	Xenobiotics biodegradation and metabolism	Toluene degradation	map00623 Toluene degradation; map01100 Metabolic pathways; map01120 Microbial metabolism in diverse environments; map01220 Degradation of aromatic compounds	Up
LMPK04000033	3.32103	0.000581245	0.0100468	1.45609	the response:the none response	9.215	529.304	C27 H46 O10	L-Oleandrosyl-oleandolide	0.00239803	4.52194	NA	level4	lipidmaps	C11992	NA	PK Polyketides	Null	PK04 Macrolides and lactone polyketides	Polyketides[PK]	Metabolism of terpenoids and polyketides	Biosynthesis of 12-, 14- and 16-membered macrolides	map00522 Biosynthesis of 12-, 14- and 16-membered macrolides; map01100 Metabolic pathways; map01110 Biosynthesis of secondary metabolites	Up
M0019	0.563127	0.00897393	0.0493552	1.49396	the response:the none response	0.759	179.038	C6 H12 O4 S	5-Methylthioribose	0.000128469	0.713536	50	level3	Masslist	C03089	HMDB0001087	Organic oxygen compounds	Carbohydrates and carbohydrate conjugates	Organooxygen compounds	Carbohydrates	Amino acid metabolism	Cysteine and methionine metabolism	map00270 Cysteine and methionine metabolism; map01060 Biosynthesis of plant secondary metabolites; map01100 Metabolic pathways	Down
Reference-1329	0.306934	0.000592583	0.0101543	1.46603	the response:the none response	5.872	122.027	C3 H7 N O2 S	D-Cysteine	5.22846e-05	0.432033	82.7914	level2	mzCloud	C00793	HMDB0003417	Organic acids and derivatives	Amino acids, peptides, and analogues	Carboxylic acids and derivatives	Amino acids, peptides, and analogues	Amino acid metabolism	Cysteine and methionine metabolism	map00270 Cysteine and methionine metabolism; map00470 D-Amino acid metabolism; map01100 Metabolic pathways	Down
Reference-434	0.127739	8.16213e-05	0.00316116	2.18665	the response:the none response	0.658	118.061	C3 H7 N3 O2	Guanidineacetic acid	-0.000118111	-1.00903	75.2153	level2	mzCloud	C00581	HMDB0000128	Organic acids and derivatives	Amino acids, peptides, and analogues	Carboxylic acids and derivatives	Amino acids, peptides, and analogues	Amino acid metabolism	Glycine, serine and threonine metabolism	map00260 Glycine, serine and threonine metabolism; map00330 Arginine and proline metabolism; map01100 Metabolic pathways	Down
Reference-1191	0.402782	0.0429052	0.13067	1.05344	the response:the none response	3.326	122.097	C8 H11 N	Phenethylamine	0.000106473	0.87929	83.7328	level2	mzCloud	C05332	HMDB0012275	Benzenoids	Phenethylamines	Benzene and substituted derivatives	Amines and derivatives	Amino acid metabolism	Phenylalanine metabolism	map00360 Phenylalanine metabolism; map01100 Metabolic pathways	Down
Reference-142	0.0938042	0.000203212	0.00542389	2.30024	the response:the none response	1.623	181.051	C9 H10 O4	3,4-Dihydroxyphenylpropionic acid	5.81171e-05	0.319223	98.5813	level2	mzCloud	C10447	HMDB0000423	Phenylpropanoids and polyketides	NA	Phenylpropanoic acids	Phenylpropanoic acids	Amino acid metabolism	Tyrosine metabolism	map00350 Tyrosine metabolism; map00946 Degradation of flavonoids; map01100 Metabolic pathways	Down
Reference-772	0.390706	4.37403e-05	0.00221231	1.37687	the response:the none response	0.712	118.086	C5 H11 N O2	Valine	-0.000463061	-3.95512	88.554	level2	mzCloud	C00183	HMDB0000883	Organic acids and derivatives	Amino acids, peptides, and analogues	Carboxylic acids and derivatives	Amino acids	Amino acid metabolism	Valine, leucine and isoleucine degradation	map00280 Valine, leucine and isoleucine degradation; map00290 Valine, leucine and isoleucine biosynthesis; map00311 Penicillin and cephalosporin biosynthesis; map00460 Cyanoamino acid metabolism; map00770 Pantothenate and CoA biosynthesis; map00966 Glucosinolate biosynthesis; map00970 Aminoacyl-tRNA biosynthesis; map01060 Biosynthesis of plant secondary metabolites; map01063 Biosynthesis of alkal…	Down
Reference-7881	0.29765	0.0138882	0.0643927	1.23057	the response:the none response	4.099	209.045	C10 H8 O5	Fraxetin	0.000257662	1.23854	72.7148	level2	mzCloud	C09265	NA	Phenylpropanoids	Coumarins	Coumarins	Coumarins	Biosynthesis of other secondary metabolites	Biosynthesis of various secondary metabolites - part 1	map00999 Biosynthesis of various plant secondary metabolites; map01110 Biosynthesis of secondary metabolites	Down
Reference-7908	0.18129	0.0175109	0.0744028	1.30813	the response:the none response	5.479	341.138	C20 H22 O6	Matairesinol	-18.0106	-50289	73.211	level2	mzCloud	C10682	HMDB0035698	Lignans, neolignans and related compounds	Tetrahydrofuran lignans	Furanoid lignans	Lignans and related compounds	Biosynthesis of other secondary metabolites	Biosynthesis of various secondary metabolites - part 1	map00999 Biosynthesis of various plant secondary metabolites; map01061 Biosynthesis of phenylpropanoids; map01100 Metabolic pathways; map01110 Biosynthesis of secondary metabolites	Down
Reference-970	0.0510058	0.00124242	0.0153086	1.92894	the response:the none response	4.763	193.05	C10 H8 O4	Scopoletin	0.000177992	0.926836	75.2872	level2	mzCloud	C01752	HMDB0034344	Phenylpropanoids and polyketides	Hydroxycoumarins	Coumarins and derivatives	Coumarins and derivatives	Biosynthesis of other secondary metabolites	Biosynthesis of various secondary metabolites - part 1	map00999 Biosynthesis of various plant secondary metabolites; map01061 Biosynthesis of phenylpropanoids; map01110 Biosynthesis of secondary metabolites	Down
Reference-8165	0.00838543	0.00221456	0.0213646	2.2468	the response:the none response	5.463	447.093	C21 H20 O11	Astragalin	0.00019924	0.444631	72.4305	level2	mzCloud	C12249	HMDB0037429	Phenylpropanoids and polyketides	Flavonoid glycosides	Flavonoids	Flavonoids	Biosynthesis of other secondary metabolites	Flavone and flavonol biosynthesis	map00944 Flavone and flavonol biosynthesis; map01110 Biosynthesis of secondary metabolites	Down
Reference-20	0.0450289	3.39957e-05	0.00190502	2.40952	the response:the none response	6.607	269.045	C15 H10 O5	Apigenin	-0.000161355	-0.597496	89.9663	level2	mzCloud	C01477	HMDB0002124	Phenylpropanoids and polyketides	Flavones	Flavonoids	Flavonoids	Biosynthesis of other secondary metabolites	Flavonoid biosynthesis	map00941 Flavonoid biosynthesis; map00943 Isoflavonoid biosynthesis; map00944 Flavone and flavonol biosynthesis; map00946 Degradation of flavonoids; map01061 Biosynthesis of phenylpropanoids; map01100 Metabolic pathways; map01110 Biosynthesis of secondary metabolites	Down
Reference-27	0.0686525	0.0223874	0.0869697	1.4032	the response:the none response	6.06	301.035	C15 H10 O7	Quercetin	0.000109797	0.363513	92.5251	level2	mzCloud	C00389	HMDB0005794	Phenylpropanoids and polyketides	Flavones	Flavonoids	Flavonoids	Biosynthesis of other secondary metabolites	Flavonoid biosynthesis	map00941 Flavonoid biosynthesis; map00944 Flavone and flavonol biosynthesis; map00946 Degradation of flavonoids; map01100 Metabolic pathways; map01110 Biosynthesis of secondary metabolites; map04152 AMPK signaling pathway	Down
Reference-411	0.0174719	0.00054979	0.00973856	2.41426	the response:the none response	5.667	287.056	C15 H12 O6	Eriodictyol	-1.5537e-05	-0.0539359	90.6699	level2	mzCloud	C05631	HMDB0005810	Phenylpropanoids and polyketides	Flavans	Flavonoids	Flavonoids	Biosynthesis of other secondary metabolites	Flavonoid biosynthesis	map00941 Flavonoid biosynthesis; map00946 Degradation of flavonoids; map01100 Metabolic pathways; map01110 Biosynthesis of secondary metabolites	Down
Reference-6158	0.0215462	0.0130934	0.062183	1.54263	the response:the none response	4.839	433.113	C21 H20 O10	Vitexin	-1.28511e-05	-0.0297406	87.4665	level2	mzCloud	C01460	NA	Flavonoids	Flavones	Flavonoids	Flavonoids	Biosynthesis of other secondary metabolites	Flavonoid biosynthesis	map00941 Flavonoid biosynthesis; map00944 Flavone and flavonol biosynthesis	Down
Reference-966	0.0165891	0.000753633	0.0115283	2.36242	the response:the none response	6.564	285.04	C15 H10 O6	Kaempferol	-4.08194e-05	-0.142702	84.2669	level2	mzCloud	C05903	HMDB0005801	Phenylpropanoids and polyketides	Flavones	Flavonoids	Flavonoids	Biosynthesis of other secondary metabolites	Flavonoid biosynthesis	map00941 Flavonoid biosynthesis; map00944 Flavone and flavonol biosynthesis; map00946 Degradation of flavonoids; map01061 Biosynthesis of phenylpropanoids; map01100 Metabolic pathways; map01110 Biosynthesis of secondary metabolites	Down
Reference-6226	0.0160308	0.0465994	0.137266	1.21138	the response:the none response	7.078	285.076	C16 H12 O5	Biochanin A	9.66141e-06	0.0340108	87.8177	level2	mzCloud	C00814	HMDB0002338	Phenylpropanoids and polyketides	O-methylated isoflavonoids	Isoflavonoids	Flavonoids	Biosynthesis of other secondary metabolites	Isoflavonoid biosynthesis	map00943 Isoflavonoid biosynthesis; map01061 Biosynthesis of phenylpropanoids; map01100 Metabolic pathways; map01110 Biosynthesis of secondary metabolites	Down
Reference-1088	16.0091	0.0176637	0.0748386	1.25748	the response:the none response	3.661	286.144	C17 H19 N O3	Morphine	8.68809e-06	0.0304699	73.7004	level2	mzCloud	C01516	HMDB0014440	Alkaloids and derivatives	NA	Morphinans	Alkaloids and derivatives	Biosynthesis of other secondary metabolites	Isoquinoline alkaloid biosynthesis	map00950 Isoquinoline alkaloid biosynthesis; map00982 Drug metabolism - cytochrome P450; map01063 Biosynthesis of alkaloids derived from shikimate pathway; map01100 Metabolic pathways; map01110 Biosynthesis of secondary metabolites; map04080 Neuroactive ligand-receptor interaction	Up
Reference-3393	0.203344	0.0167959	0.072392	1.33025	the response:the none response	3.797	139.039	C7 H6 O3	3,4-Dihydroxybenzaldehyde	0.000115893	0.839608	89.0609	level2	mzCloud	C16700	HMDB0059965	Organic oxygen compounds	Carbonyl compounds	Organooxygen compounds	Carbonyl compounds	Biosynthesis of other secondary metabolites	Isoquinoline alkaloid biosynthesis	map00950 Isoquinoline alkaloid biosynthesis; map01063 Biosynthesis of alkaloids derived from shikimate pathway	Down
Reference-1275	6.69117	0.00816764	0.0465866	1.28174	the response:the none response	5.868	142.123	C8 H15 N O	Tropine	0.000147971	1.04858	71.0946	level2	mzCloud	C00729	NA	Alkaloids	Tropane alkaloids	Alkaloids derived from ornithine	Alkaloids	Biosynthesis of other secondary metabolites	Tropane, piperidine and pyridine alkaloid biosynthesis	map00960 Tropane, piperidine and pyridine alkaloid biosynthesis; map01064 Biosynthesis of alkaloids derived from ornithine, lysine and nicotinic acid; map01100 Metabolic pathways; map01110 Biosynthesis of secondary metabolites	Up
Reference-369	0.528476	0.0028945	0.0250219	1.6305	the response:the none response	6.968	175.025	C6 H8 O6	Glucuronic acid-3,6-lactone	7.5875e-05	0.431029	88.1336	level2	mzCloud	C02670	HMDB0006355	Organoheterocyclic compounds	Isosorbides	Furofurans	Isosorbides	Carbohydrate metabolism	Ascorbate and aldarate metabolism	map00053 Ascorbate and aldarate metabolism; map01100 Metabolic pathways	Down
Reference-1311	2.43082	0.00407629	0.0306455	1.21702	the response:the none response	0.647	133.014	C4 H6 O5	L-(-)-Malic acid	-1.79709e-05	-0.134089	99.3151	level2	mzCloud	C00149	HMDB0000156	Organic acids and derivatives	Beta hydroxy acids and derivatives	Hydroxy acids and derivatives	Organic acids	Carbohydrate metabolism	Citrate cycle (TCA cycle)	map00020 Citrate cycle (TCA cycle); map00620 Pyruvate metabolism; map00630 Glyoxylate and dicarboxylate metabolism; map00680 Methane metabolism; map00710 Carbon fixation in photosynthetic organisms; map00720 Carbon fixation pathways in prokaryotes; map01060 Biosynthesis of plant secondary metabolites; map01061 Biosynthesis of phenylpropanoids; map01062 Biosynthesis of terpenoids and steroids; map…	Up
Reference-1505	0.325077	9.8226e-05	0.0034947	1.76848	the response:the none response	0.738	549.166	C18 H32 O16	D-Raffinose	-0.000623924	-1.23753	82.9161	level2	mzCloud	C00492	HMDB0003213	Organic oxygen compounds	Carbohydrates and carbohydrate conjugates	Organooxygen compounds	Carbohydrates	Carbohydrate metabolism	Galactose metabolism	map00052 Galactose metabolism; map01100 Metabolic pathways; map02010 ABC transporters	Down
Reference-6210	0.192289	0.00077825	0.0117399	1.54804	the response:the none response	0.715	225.062	C6 H12 O6	D-(+)-Glucose	46.0054	255496	88.2809	level2	mzCloud	C00031	NA	Carbohydrates	Aldoses [Fig]	Monosaccharides	Carbohydrates	Carbohydrate metabolism	Glycolysis / Gluconeogenesis	map00010 Glycolysis / Gluconeogenesis; map00030 Pentose phosphate pathway; map00052 Galactose metabolism; map00500 Starch and sucrose metabolism; map00520 Amino sugar and nucleotide sugar metabolism; map00521 Streptomycin biosynthesis; map00524 Neomycin, kanamycin and gentamicin biosynthesis; map00901 Indole alkaloid biosynthesis; map01100 Metabolic pathways; map01110 Biosynthesis of secondary me…	Down
Reference-5832	6.76659	0.013336	0.0629303	1.61547	the response:the none response	6.141	243.102	C15 H14 O3	(S)-Equol	4.1345e-05	0.17078	96.0676	level2	mzCloud	C14131	HMDB0002209	Phenylpropanoids and polyketides	Isoflavans	Isoflavonoids	Flavonoids	Global and overview maps	Metabolic pathways	map00946 Degradation of flavonoids; map01100 Metabolic pathways	Up
Reference-1450	3.75233	0.00727223	0.0435495	1.48815	the response:the none response	9.398	319.228	C20 H32 O3	20-Hydroxy-(5Z,8Z,11Z,14Z)-eicosatetraenoic acid	0.00016885	0.527269	67.9318	level2	mzCloud	C14748	HMDB0005998	Lipids and lipid-like molecules	Fatty acids and conjugates	Fatty Acyls	Fatty acyls[FA]	Lipid metabolism	Arachidonic acid metabolism	map00590 Arachidonic acid metabolism; map01100 Metabolic pathways; map04270 Vascular smooth muscle contraction	Up
Reference-4408	0.370051	0.00274699	0.0241908	1.40952	the response:the none response	3.575	393.223	C20 H34 O6	Thromboxane B2	21.9803	59368.5	35.8984	level3	mzCloud	C05963	HMDB0003252	Lipids and lipid-like molecules	Eicosanoids	Fatty Acyls	Fatty acyls[FA]	Lipid metabolism	Arachidonic acid metabolism	map00590 Arachidonic acid metabolism; map01100 Metabolic pathways; map04726 Serotonergic synapse; map04976 Bile secretion	Down
Reference-2551	2.60597	0.0201779	0.0814421	1.19207	the response:the none response	9.347	271.228	C16 H32 O3	16-Hydroxyhexadecanoic acid	-0.000134202	-0.492962	92.0839	level2	mzCloud	C18218	HMDB0006294	Lipids and lipid-like molecules	Fatty acids and conjugates	Fatty Acyls	Fatty acyls[FA]	Lipid metabolism	Cutin, suberine and wax biosynthesis	map00073 Cutin, suberine and wax biosynthesis; map01100 Metabolic pathways	Up
Reference-1276	2.26421	0.00832501	0.0471285	1.06818	the response:the none response	9.48	385.346	C27 H44 O	Cholecalciferol	-0.000190549	-0.495784	82.0895	level2	mzCloud	C05443	HMDB0000876	Lipids and lipid-like molecules	Vitamin D and derivatives	Steroids and steroid derivatives	Vitamins and derivatives	Lipid metabolism	Steroid biosynthesis	map00100 Steroid biosynthesis; map01100 Metabolic pathways; map01110 Biosynthesis of secondary metabolites; map04977 Vitamin digestion and absorption; map05323 Rheumatoid arthritis	Up
Reference-1451	0.310373	0.000842826	0.0123082	1.75762	the response:the none response	9.51	415.322	C27 H44 O3	Calcitriol	0.000229214	0.55056	13.7417	level3	mzCloud	C01673	HMDB0001903	Lipids and lipid-like molecules	Vitamin D and derivatives	Steroids and steroid derivatives	Vitamins and derivatives	Lipid metabolism	Steroid biosynthesis	map00100 Steroid biosynthesis; map01100 Metabolic pathways; map04928 Parathyroid hormone synthesis, secretion and action; map04961 Endocrine and other factor-regulated calcium reabsorption; map04978 Mineral absorption; map05152 Tuberculosis	Down
Reference-161	0.433831	0.00177536	0.0187599	1.18125	the response:the none response	8.857	301.18	C19 H24 O3	2-Methoxyestrone	-0.00013365	-0.445244	80.1068	level2	mzCloud	C05299	HMDB0000010	Lipids and lipid-like molecules	Estrane steroids	Steroids and steroid derivatives	Steroids and derivatives	Lipid metabolism	Steroid hormone biosynthesis	map00140 Steroid hormone biosynthesis	Down
Reference-425	0.0137935	0.000600108	0.010216	2.39024	the response:the none response	3.157	474.173	C20 H23 N7 O7	Folinic acid	0.00020073	0.424227	63.1517	level2	mzCloud	C03479	HMDB0001562	Organoheterocyclic compounds	Pterins and derivatives	Pteridines and derivatives	Pteridines and derivatives	Metabolism of cofactors and vitamins	One carbon pool by folate	map00670 One carbon pool by folate; map01100 Metabolic pathways	Down
Reference-631	904.639	0.000146056	0.00436993	3.03381	the response:the none response	6.626	593.335	C33 H46 N4 O6	Stercobilin	0.000471719	0.793683	84.6038	level2	mzCloud	C05793	HMDB0240259	Organoheterocyclic compounds	Bilirubins	Tetrapyrroles and derivatives	Bilirubins	Metabolism of cofactors and vitamins	Porphyrin and chlorophyll metabolism	map00860 Porphyrin metabolism	Up
Reference-328	0.31388	0.0162907	0.0710046	1.24162	the response:the none response	9.635	431.388	C29 H50 O2	D-alpha-Tocopherol	5.03173e-05	0.116913	53.3447	level3	mzCloud	C02477	HMDB0001893	Lipids and lipid-like molecules	Quinone and hydroquinone lipids	Prenol lipids	Quinone	Metabolism of cofactors and vitamins	Ubiquinone and other terpenoid-quinone biosynthesis	map00130 Ubiquinone and other terpenoid-quinone biosynthesis; map01060 Biosynthesis of plant secondary metabolites; map01100 Metabolic pathways; map01110 Biosynthesis of secondary metabolites; map01240 Biosynthesis of cofactors; map04216 Ferroptosis; map04977 Vitamin digestion and absorption	Down
Reference-1285	4.23594	0.0268966	0.0975844	1.18655	the response:the none response	6.329	331.155	C19 H24 O5	Gibberellin A4	0.000219235	0.660024	79.3299	level2	mzCloud	C11864	NA	Terpenoids	Gibberellins	Diterpenoids (C20)	Terpenoids	Metabolism of terpenoids and polyketides	Diterpenoid biosynthesis	map00904 Diterpenoid biosynthesis; map01100 Metabolic pathways; map01110 Biosynthesis of secondary metabolites; map04075 Plant hormone signal transduction	Up
Reference-1287	40.673	0.00418136	0.0311889	1.91532	the response:the none response	4.796	345.135	C19 H22 O6	Gibberellic acid	0.000257431	0.743716	71.7934	level2	mzCloud	C01699	HMDB0003559	Lipids and lipid-like molecules	Diterpenoids	Prenol lipids	Terpenoids	Metabolism of terpenoids and polyketides	Diterpenoid biosynthesis	map00904 Diterpenoid biosynthesis; map01110 Biosynthesis of secondary metabolites	Up
Reference-1537	1.90887	0.00333287	0.0270191	1.13722	the response:the none response	9.779	133.101	C10 H14 O	L-(-)-Carvone	-0.000131131	-0.873595	59.7268	level3	mzCloud	C01767	HMDB0035089	Lipids and lipid-like molecules	Monoterpenoids	Prenol lipids	Terpenoids	Metabolism of terpenoids and polyketides	Monoterpenoid biosynthesis	map00902 Monoterpenoid biosynthesis; map00903 Limonene degradation; map01120 Microbial metabolism in diverse environments	Up
Reference-8415	0.492216	0.00227463	0.0217451	1.1389	the response:the none response	9.56	137.133	C10 H18 O	Eucalyptol	-18.0104	-116848	55.1632	level3	mzCloud	C09844	HMDB0004472	Organoheterocyclic compounds	NA	Oxanes	Oxanes	Metabolism of terpenoids and polyketides	Monoterpenoid biosynthesis	map00902 Monoterpenoid biosynthesis; map01110 Biosynthesis of secondary metabolites; map04750 Inflammatory mediator regulation of TRP channels	Down
Reference-1187	3.95646	0.00108914	0.0141875	1.9253	the response:the none response	2.378	251.078	C10 H12 N4 O4	2'-Deoxyinosine	-0.000183905	-0.729534	92.7037	level2	mzCloud	C05512	HMDB0000071	Nucleosides, nucleotides, and analogues	Purine 2'-deoxyribonucleosides	Purine nucleosides	Purines and derivatives	Nucleotide metabolism	Purine metabolism	map00230 Purine metabolism; map01100 Metabolic pathways; map01232 Nucleotide metabolism; map02010 ABC transporters	Up
Reference-42	5.2798	8.84171e-07	0.000211374	1.87947	the response:the none response	4.224	216.102	C8 H14 Cl N5	Atrazine	0.000959937	4.46288	83.4906	level2	mzCloud	C06551	HMDB0041830	Organoheterocyclic compounds	1,3,5-triazines	Triazines	1,3,5-triazines	Xenobiotics biodegradation and metabolism	Atrazine degradation	map00791 Atrazine degradation; map01100 Metabolic pathways; map01120 Microbial metabolism in diverse environments	Up
Reference-267	3.12602	0.00023064	0.00587199	1.93161	the response:the none response	0.691	132.102	C6 H13 N O2	6-Aminocaproic acid	-8.39329e-05	-0.640247	72.5861	level2	mzCloud	C02378	HMDB0001901	Lipids and lipid-like molecules	Fatty acids and conjugates	Fatty Acyls	Fatty acyls[FA]	Xenobiotics biodegradation and metabolism	Caprolactam degradation	map00930 Caprolactam degradation; map01100 Metabolic pathways; map01120 Microbial metabolism in diverse environments	Up
Reference-7194	9.77127	0.0324705	0.109956	1.24963	the response:the none response	3.444	251.175	C14 H22 N2 O2	3-Hydroxylidocaine	-2.03436e-05	-0.0813196	81.9568	level2	mzCloud	C16560	HMDB0060655	Organic acids and derivatives	Amino acids, peptides, and analogues	Carboxylic acids and derivatives	Amino acids, peptides, and analogues	Xenobiotics biodegradation and metabolism	Drug metabolism - cytochrome P450	map00982 Drug metabolism - cytochrome P450	Up
Reference-2562	20.3058	0.00688958	0.0421855	1.6294	the response:the none response	3.935	145.065	C10 H8 O	1-Naphthol	0.000190775	1.3243	77.225	level2	mzCloud	C11714	HMDB0012138	Benzenoids	Naphthols and derivatives	Naphthalenes	Benzene and derivatives	Xenobiotics biodegradation and metabolism	Metabolism of xenobiotics by cytochrome P450	map00980 Metabolism of xenobiotics by cytochrome P450; map07114 Naphthalene family	Up
Reference-3062	11.3121	0.00779788	0.0452855	1.2534	the response:the none response	2.909	203.085	C16 H10	Pyrene	-0.000413405	-2.04576	19.7948	level3	mzCloud	C14335	HMDB0042002	Benzenoids	NA	Pyrenes	Benzene and derivatives	Xenobiotics biodegradation and metabolism	Polycyclic aromatic hydrocarbon degradation	map00624 Polycyclic aromatic hydrocarbon degradation; map01120 Microbial metabolism in diverse environments	Up
Reference-7165	19.5769	0.0487777	0.141266	1.21861	the response:the none response	5.78	285.185	C19 H24 O2	1,4-Androstadiene-3,17-dione	-4.87305e-05	-0.171479	71.7037	level2	mzCloud	C20144	HMDB0003422	Lipids and lipid-like molecules	Androstane steroids	Steroids and steroid derivatives	Steroids and derivatives	Xenobiotics biodegradation and metabolism	Steroid degradation	map00984 Steroid degradation; map01100 Metabolic pathways; map01120 Microbial metabolism in diverse environments	Up
Reference-359	0.445316	2.48756e-05	0.00159271	1.3645	the response:the none response	7.883	149.096	C10 H12 O	Cuminaldehyde	0.000156046	1.05374	74.9564	level2	mzCloud	C06577	HMDB0002214	Lipids and lipid-like molecules	Monoterpenoids	Prenol lipids	Terpenoids	Xenobiotics biodegradation and metabolism	Xylene degradation	map00622 Xylene degradation; map01100 Metabolic pathways; map01120 Microbial metabolism in diverse environments; map01220 Degradation of aromatic compounds	Down

[truncated: 4 more sheets: supplementary table 10, supplementary table 11, supplementary table 12, supplementary table 13]
