# Supplementary material for: Distinct signatures of gut microbiota and metabolites in primary biliary cholangitis with poor biochemical response after ursodeoxycholic acid treatment
Source: Cell Biosci. 2024 Jun 15;14:80. doi: 10.1186/s13578-024-01253-1 (PMC11180406; doi:10.1186/s13578-024-01253-1)
Supplement: Supplementary file 14 — Supplementary Material 14. Supplementary method. [file 13578_2024_1253_MOESM14_ESM.xlsx]

## Sheet: supplementary method
		the details of sample descriptions steps
Transcriptomics analysis	Extraction of Microbiome cDNA and Library Preparation	1, Add 0.5 g of glass beads in a 2.0 mL centrifuge tube. 2, Transfer 100-150 mg sample to the centrifuge tube, add 500 µL Buffer SPL and 500 µL PHC. 3, Homogenize at 65Hz for 60 s. Incubate at 65℃ in 400~1400 rpm for 15 min. 4, Add 500 μL of chloroform/isoamyl alcohol, mix well and leave at room temperature for 5-10 min. 5, Centrifuge at 12,000×g in room temperature for 5 min. 6, Transfer the sup…
	Bioinformatics analysis Method	All the raw data were trimmed by SOAPnuke v.1.5.2. The trimmed reads were mapped to the host genome using SOAP2 software to identify and remove host originated reads. High-quality reads were de novo assembled using MEGAHIT software. Assembled contigs with length less than 200 bp were discarded in the following analysis. Genes were predicted over contigs by using MetaGeneMark. Redundant genes were…
Metabolomics analysis	Metabolite extraction	After thawing the sample slowly at 4 °C, weigh 25 mg and put it into 1.5ml Eppendorf tube, add 800 uL extraction solution (methanol: acetonitrile: water =2:2:1, v:v:v, -20 °C precooling) and 10 uL internal standard, add two small steel balls, put them into the tissue grinder for grinding (50 Hz, 5min), and after 4 °C water bath ultrasound for 10min. Let the refrigerator stand at 20 °C for 1H. Cen…
	UPLC-MS Analysis	This experiment used Waters UPLC I-Class Plus（Waters, USA）tandom Q Exactive high resolution mass spectrometer (Thermo Fisher Scientific, USA) for separation and detection of metabolites.
	Metabolite ion peak extraction and metabolite identification	After importing the off-line data of mass spectrometry into compound discoverer 3.2 (Thermo Fisher Scientific, USA) software and analyzing the mass spectrometry data in combination with bmdb (BGI metabolome database), mzcloud database and chemspider online database, a data matrix containing information such as metabolite peak area and identification results will be obtained. After that, the table…
	Bioinformatics analysis Method	1, Input the result file from Compound Discoverer to MetaX for data preprocessing and further analysis. data preprocessing include:1,Normalize the data to obtain relative peak areas by Probabilistic Quotient Normalization, PQN. Using Quality control-based robust LOESS signal correction to correct Batch effect. Remove metabolites with a Coefficient of Variation larger than 30% on their Relative pe…
